# Supplementary material for: Transcriptional analysis of rat piriform cortex following exposure to the organophosphonate anticholinesterase sarin and induction of seizures
Source: J Neuroinflammation. 2011 Jul 21;8:83. doi: 10.1186/1742-2094-8-83 (PMC3199787; doi:10.1186/1742-2094-8-83)
Supplement: Additional file 3 — Top ≤ 800 genes altered at 0.25 h post-seizure onset (p-value cutoff ≤ 0.05). [file 1742-2094-8-83-S3.XLS]

## Sheet: Sheet0
	585 Significantly Altered Genes at 0.25 h Post-Seizure Onset used for Gene Ontology Analysis
	Entrez Gene Name	Symbol	p-value	Fold Change
	nuclear receptor subfamily 4, group A, member 3	NR4A3	5.11E−05	1.706
	collagen, type IV, alpha 1	COL4A1	1.07E−04	−1.214
	early growth response 4	EGR4	3.74E−04	2.151
	jun proto-oncogene	JUN	3.80E−04	1.757
	ankylosis, progressive homolog (mouse)	ANKH	4.54E−04	1.094
	lysyl oxidase-like 1	LOXL1	4.56E−04	−1.357
	jun B proto-oncogene	JUNB	4.70E−04	3.34
	potassium voltage-gated channel, shaker-related subfamily, member 6	KCNA6	4.95E−04	1.166
	solute carrier organic anion transporter family, member 1A2	SLCO1A2	5.10E−04	−1.427
	symplekin	SYMPK	6.58E−04	1.211
	guanine nucleotide binding protein (G protein), gamma 11	GNG11	6.86E−04	−1.185
	ADP-ribosylation factor interacting protein 2	ARFIP2	7.90E−04	−1.049
	indolethylamine N-methyltransferase	INMT	8.11E−04	−1.389
	coronin, actin binding protein, 1C	CORO1C	8.27E−04	1.146
	related RAS viral (r-ras) oncogene homolog 2	RRAS2	8.98E−04	−1.168
	SEC63 homolog (S. cerevisiae)	SEC63	9.71E−04	−1.139
	chemokine (C-X-C motif) ligand 16	CXCL16	1.08E−03	−1.428
	arylsulfatase B	ARSB	1.15E−03	−1.111
	RFNG O-fucosylpeptide 3-beta-N-acetylglucosaminyltransferase	RFNG	1.23E−03	1.139
	syndecan 2	SDC2	1.23E−03	−1.170
	BTG family, member 2	BTG2	1.37E−03	3.577
	tight junction protein 1 (zona occludens 1)	TJP1	1.40E−03	−1.152
	TIMP metallopeptidase inhibitor 2	TIMP2	1.44E−03	1.14
	transient receptor potential cation channel, subfamily C, member 3	TRPC3	1.50E−03	1.245
	histamine receptor H3	HRH3	1.50E−03	1.342
	tumor necrosis factor	TNF	1.52E−03	2.409
	ciliary neurotrophic factor receptor	CNTFR	1.54E−03	1.236
	chondroitin sulfate synthase 1	CHSY1	2.01E−03	−1.159
	Cbp/p300-interacting transactivator, with Glu/Asp-rich carboxy-terminal domain, 2	CITED2	2.17E−03	1.654
	adenosylhomocysteinase-like 1	AHCYL1	2.36E−03	−1.071
	ligand of numb-protein X 2	LNX2	2.36E−03	−1.084
	calmodulin regulated spectrin-associated protein 1-like 1	CAMSAP1L1	2.37E−03	−1.115
	replication initiator 1	REPIN1	2.37E−03	1.122
	protein kinase, AMP-activated, gamma 2 non-catalytic subunit	PRKAG2	2.46E−03	1.1
	growth arrest and DNA-damage-inducible, gamma	GADD45G	2.52E−03	3.64
	fibroblast growth factor 2 (basic)	FGF2	2.55E−03	−1.090
	glycosylphosphatidylinositol specific phospholipase D1	GPLD1	2.57E−03	−1.114
	dual specificity phosphatase 1	DUSP1	2.76E−03	4.069
	chromosome 1 open reading frame 63	C1orf63	2.98E−03	1.413
	CDC14 cell division cycle 14 homolog B (S. cerevisiae)	CDC14B	3.00E−03	−1.165
	metastasis associated 1	MTA1	3.07E−03	1.271
	protein kinase C, zeta	PRKCZ	3.26E−03	1.158
	sulfatase 2	SULF2	3.33E−03	1.183
	poly(rC) binding protein 4	PCBP4	3.37E−03	1.341
	tropomyosin 3	TPM3	3.39E−03	1.085
	nebulette	NEBL	3.46E−03	−1.160
	pleckstrin homology-like domain, family B, member 2	PHLDB2	3.67E−03	−1.185
	tensin 1	TNS1	3.77E−03	−1.203
	retinoblastoma 1	RB1	3.80E−03	−1.216
	aspartate beta-hydroxylase	ASPH	3.83E−03	1.121
	eukaryotic translation initiation factor 4A2	EIF4A2	3.96E−03	−1.377
	forkhead box N3	FOXN3	4.04E−03	−1.141
	early growth response 1	EGR1	4.10E−03	1.736
	suppressor of Ty 5 homolog (S. cerevisiae)	SUPT5H	4.11E−03	1.077
	ARP1 actin-related protein 1 homolog A, centractin alpha (yeast)	ACTR1A	4.12E−03	1.044
	thrombospondin, type I, domain containing 7B	THSD7B	4.18E−03	1.275
	activity-regulated cytoskeleton-associated protein	ARC	4.18E−03	2.687
	asialoglycoprotein receptor 2	ASGR2	4.21E−03	−1.198
	FBJ murine osteosarcoma viral oncogene homolog	FOS	4.22E−03	3.862
	single stranded DNA binding protein 4	SSBP4	4.33E−03	1.201
	parathymosin	PTMS	4.52E−03	1.171
	dipeptidyl-peptidase 7	DPP7	4.56E−03	−1.149
	neuronal PAS domain protein 2	NPAS2	4.74E−03	1.232
	pygopus homolog 2 (Drosophila)	PYGO2	4.76E−03	1.069
	cytochrome P450, family 1, subfamily B, polypeptide 1	CYP1B1	4.85E−03	−1.483
	zinc metallopeptidase (STE24 homolog, S. cerevisiae)	ZMPSTE24	4.86E−03	−1.173
	proliferation-associated 2G4, 38kDa	PA2G4	4.93E−03	1.182
	WNT1 inducible signaling pathway protein 1	WISP1	4.98E−03	−1.178
	argininosuccinate synthase 1	ASS1	5.43E−03	1.781
	annexin A1	ANXA1	5.56E−03	−1.588
	calcyon neuron-specific vesicular protein	CALY	6.00E−03	1.133
	ATPase, H+ transporting, lysosomal 42kDa, V1 subunit C1	ATP6V1C1	6.02E−03	1.089
	solute carrier family 22 (organic cation/carnitine transporter), member 5	SLC22A5	6.09E−03	−1.297
	ubiquitin-conjugating enzyme E2N (UBC13 homolog, yeast)	UBE2N	6.09E−03	1.29
	Fas apoptotic inhibitory molecule 2	FAIM2	6.34E−03	1.296
	FXYD domain containing ion transport regulator 6	FXYD6	6.47E−03	1.315
	leptin receptor	LEPR	6.58E−03	−1.374
	general transcription factor IIIC, polypeptide 1, alpha 220kDa	GTF3C1	6.79E−03	1.059
	CXXC finger protein 4	CXXC4	6.92E−03	1.218
	PERP, TP53 apoptosis effector	PERP	6.92E−03	−1.257
	retinoic acid induced 14	RAI14	6.93E−03	−1.143
	solute carrier family 9 (sodium/hydrogen exchanger), member 4	SLC9A4	6.96E−03	−1.095
	synaptotagmin V	SYT5	7.11E−03	1.234
	lin-7 homolog B (C. elegans)	LIN7B	7.12E−03	1.074
	FK506 binding protein 14, 22 kDa	FKBP14	7.15E−03	−1.348
	ADP-ribosylation factor-like 4D	ARL4D	7.17E−03	4.881
	midline 2	MID2	7.30E−03	1.136
	calcium channel, voltage-dependent, gamma subunit 2	CACNG2	7.31E−03	1.22
	interferon-induced protein with tetratricopeptide repeats 1B	IFIT1B	7.51E−03	−1.092
	golgi-associated, gamma adaptin ear containing, ARF binding protein 3	GGA3	7.61E−03	1.137
	gamma-aminobutyric acid (GABA) A receptor, alpha 6	GABRA6	7.63E−03	−1.164
	nucleoporin 210kDa	NUP210	7.71E−03	1.13
	endothelin receptor type B	EDNRB	7.84E−03	−1.169
	integrator complex subunit 9	INTS9	7.86E−03	−1.113
	RIKEN cDNA 4930503B20 gene	4930503B20Rik	7.89E−03	−1.087
	tryptophanyl-tRNA synthetase	WARS	8.05E−03	1.072
	DAZ associated protein 1	DAZAP1	8.08E−03	1.177
	kinesin family member C2	KIFC2	8.12E−03	1.129
	upstream transcription factor 1	USF1	8.17E−03	1.065
	chondroitin polymerizing factor 2	CHPF2	8.33E−03	1.124
	CCAAT/enhancer binding protein (C/EBP), beta	CEBPB	8.38E−03	1.959
	protein inhibitor of activated STAT, 1	PIAS1	8.63E−03	−1.123
	agrin	AGRN	8.65E−03	−1.070
	SAC3 domain containing 1	SAC3D1	8.68E−03	1.123
	RAS guanyl releasing protein 2 (calcium and DAG-regulated)	RASGRP2	8.72E−03	1.172
	potassium channel tetramerisation domain containing 13	KCTD13	8.87E−03	1.124
	wntless homolog (Drosophila)	WLS	9.13E−03	−1.331
	laminin, beta 2 (laminin S)	LAMB2	9.17E−03	−1.486
	tropomodulin 3 (ubiquitous)	TMOD3	9.18E−03	−1.276
	protein phosphatase 1, regulatory (inhibitor) subunit 15A	PPP1R15A	9.21E−03	1.869
	notch 3	NOTCH3	9.29E−03	−1.147
	ADP-ribosylarginine hydrolase	ADPRH	9.38E−03	1.148
	TIA1 cytotoxic granule-associated RNA binding protein	TIA1	9.40E−03	−1.184
	peripherin	PRPH	9.45E−03	1.128
	family with sequence similarity 195, member A	FAM195A	9.50E−03	−1.319
	threonyl-tRNA synthetase 2, mitochondrial (putative)	TARS2	9.59E−03	1.101
	acrosomal vesicle protein 1	ACRV1	9.62E−03	−1.106
	sel-1 suppressor of lin-12-like (C. elegans)	SEL1L	9.69E−03	1.053
	chemokine (C-C motif) ligand 3	CCL3	9.73E−03	2.541
	collagen, type VI, alpha 1	COL6A1	9.75E−03	−1.424
	ribonucleoprotein, PTB-binding 2	RAVER2	9.86E−03	1.148
	sparc/osteonectin, cwcv and kazal-like domains proteoglycan (testican) 3	SPOCK3	9.93E−03	−1.172
	sine oculis binding protein homolog (Drosophila)	SOBP	9.93E−03	1.108
	ADP-ribosylation factor GTPase activating protein 1	ARFGAP1	9.94E−03	1.107
	aquaporin 1 (Colton blood group)	AQP1	1.00E−02	−1.434
	RAE1 RNA export 1 homolog (S. pombe)	RAE1	1.01E−02	1.206
	lymphocyte antigen 6 complex, locus E	LY6E	1.01E−02	−1.443
	polo-like kinase 2	PLK2	1.03E−02	1.149
	ArfGAP with dual PH domains 1	ADAP1	1.03E−02	1.385
	REV3-like, catalytic subunit of DNA polymerase zeta (yeast)	REV3L	1.03E−02	1.081
	ethanolamine kinase 2	ETNK2	1.04E−02	1.101
	carboxymethylenebutenolidase homolog (Pseudomonas)	CMBL	1.04E−02	−1.332
	gamma-glutamyltransferase 5	GGT5	1.06E−02	−1.113
	topoisomerase (DNA) II alpha 170kDa	TOP2A	1.06E−02	−1.080
	TEK tyrosine kinase, endothelial	TEK	1.08E−02	−1.283
	Norrie disease (pseudoglioma)	NDP	1.08E−02	−1.105
	kinesin light chain 3	KLC3	1.12E−02	1.155
	monoglyceride lipase	MGLL	1.12E−02	1.16
	solute carrier family 40 (iron-regulated transporter), member 1	SLC40A1	1.13E−02	−1.174
	LIM domain only 4	LMO4	1.14E−02	1.314
	splA/ryanodine receptor domain and SOCS box containing 1	SPSB1	1.15E−02	1.289
	nidogen 1	NID1	1.16E−02	−1.844
	calcium/calmodulin-dependent protein kinase II inhibitor 2	CAMK2N2	1.16E−02	1.238
	nuclear factor I/X (CCAAT-binding transcription factor)	NFIX	1.17E−02	1.338
	non-SMC condensin I complex, subunit H	NCAPH	1.17E−02	−1.096
	prolylcarboxypeptidase (angiotensinase C)	PRCP	1.19E−02	−1.137
	aldolase A, fructose-bisphosphate	ALDOA	1.24E−02	1.03
	nuclear receptor subfamily 4, group A, member 1	NR4A1	1.25E−02	2.047
	chromosome 16 open reading frame 45	C16orf45	1.25E−02	1.093
	solute carrier family 12 (potassium/chloride transporters), member 7	SLC12A7	1.28E−02	−1.357
	SRSF protein kinase 1	SRPK1	1.28E−02	1.15
	OTU domain containing 7B	OTUD7B	1.29E−02	−1.149
	A kinase (PRKA) anchor protein 8-like	AKAP8L	1.31E−02	1.279
	prolyl 4-hydroxylase, transmembrane (endoplasmic reticulum)	P4HTM	1.31E−02	1.073
	tubulin, beta 2C	TUBB2C	1.31E−02	−1.723
	akirin 2	AKIRIN2	1.32E−02	1.161
	RUN domain containing 3A	RUNDC3A	1.33E−02	1.092
	cerebellin 1 precursor	CBLN1	1.33E−02	1.579
	metastasis suppressor 1	MTSS1	1.34E−02	−1.084
	small glutamine-rich tetratricopeptide repeat (TPR)-containing, alpha	SGTA	1.34E−02	1.09
	ArfGAP with coiled-coil, ankyrin repeat and PH domains 3	ACAP3	1.34E−02	1.14
	dual specificity phosphatase 6	DUSP6	1.35E−02	1.299
	Ras-related GTP binding A	RRAGA	1.35E−02	1.064
	15 kDa selenoprotein	SEP15	1.35E−02	−1.105
	von Willebrand factor	VWF	1.36E−02	−1.891
	arsA arsenite transporter, ATP-binding, homolog 1 (bacterial)	ASNA1	1.36E−02	1.115
	lipoprotein lipase	LPL	1.37E−02	−1.223
	phosphodiesterase 4A, cAMP-specific	PDE4A	1.37E−02	1.175
	endothelin converting enzyme 2	ECE2	1.38E−02	−1.139
	chromosome 20 open reading frame 160	C20orf160	1.39E−02	−1.052
	ankyrin repeat domain 28	ANKRD28	1.39E−02	−1.128
	kin of IRRE like 3 (Drosophila)	KIRREL3	1.39E−02	1.128
	aldo-keto reductase family 1, member B1 (aldose reductase)	AKR1B1	1.39E−02	−1.088
	AXL receptor tyrosine kinase	AXL	1.40E−02	−1.140
	tumor suppressor candidate 2	TUSC2	1.40E−02	1.092
	collagen, type III, alpha 1	COL3A1	1.40E−02	−2.158
	adrenergic, beta, receptor kinase 1	ADRBK1	1.42E−02	1.12
	podocalyxin-like	PODXL	1.43E−02	−1.205
	glycogen synthase 1 (muscle)	GYS1	1.43E−02	−1.065
	RNA binding protein with multiple splicing	RBPMS	1.44E−02	−1.283
	amino-terminal enhancer of split	AES	1.46E−02	1.145
	synapsin I	SYN1	1.46E−02	1.106
	ceruloplasmin (ferroxidase)	CP	1.47E−02	−2.412
	ribosomal protein S6 kinase, 90kDa, polypeptide 5	RPS6KA5	1.47E−02	−1.113
	BCL2-like 1	BCL2L1	1.48E−02	1.341
	myeloid/lymphoid or mixed-lineage leukemia 5 (trithorax homolog, Drosophila)	MLL5	1.48E−02	1.253
	zinc finger and BTB domain containing 22	ZBTB22	1.48E−02	1.189
	tetraspanin 12	TSPAN12	1.48E−02	−1.157
	aristaless related homeobox	ARX	1.49E−02	1.106
	mediator complex subunit 13	MED13	1.49E−02	−1.106
	cysteine/histidine-rich 1	CYHR1	1.50E−02	1.151
	peroxiredoxin 6	PRDX6	1.50E−02	−1.096
	thiopurine S-methyltransferase	TPMT	1.52E−02	−1.123
	heat shock protein 90kDa alpha (cytosolic), class A member 1	HSP90AA1	1.53E−02	−1.066
	PRA1 domain family, member 2	PRAF2	1.55E−02	1.097
	nudix (nucleoside diphosphate linked moiety X)-type motif 3	NUDT3	1.56E−02	1.191
	disabled homolog 1 (Drosophila)	DAB1	1.57E−02	−1.100
	microtubule-associated protein, RP/EB family, member 1	MAPRE1	1.57E−02	−1.054
	beta-site APP-cleaving enzyme 2	BACE2	1.58E−02	−1.163
	F-box and leucine-rich repeat protein 7	FBXL7	1.58E−02	1.06
	histone deacetylase 5	HDAC5	1.59E−02	1.088
	G protein-coupled receptor, family C, group 5, member C	GPRC5C	1.59E−02	−1.104
	heat shock transcription factor 4	HSF4	1.59E−02	1.149
	myelin protein zero-like 2	MPZL2	1.62E−02	−1.501
	Kruppel-like factor 2 (lung)	KLF2	1.62E−02	2.079
	guanine nucleotide binding protein (G protein), gamma 3	GNG3	1.65E−02	1.107
	lysyl oxidase	LOX	1.65E−02	−1.305
	discs, large homolog 4 (Drosophila)	DLG4	1.65E−02	1.467
	MAP/microtubule affinity-regulating kinase 4	MARK4	1.66E−02	1.256
	sperm specific antigen 2	SSFA2	1.66E−02	−1.235
	erythropoietin receptor	EPOR	1.68E−02	−1.038
	thymocyte selection-associated high mobility group box	TOX	1.71E−02	1.223
	glutamate receptor interacting protein 2	GRIP2	1.71E−02	1.182
	small nuclear RNA activating complex, polypeptide 2, 45kDa	SNAPC2	1.71E−02	1.103
	CLP1, cleavage and polyadenylation factor I subunit, homolog (S. cerevisiae)	CLP1	1.71E−02	−1.063
	cell division cycle 45 homolog (S. cerevisiae)	CDC45	1.73E−02	−1.171
	ventricular zone expressed PH domain homolog 1 (zebrafish)	VEPH1	1.75E−02	1.045
	autophagy/beclin-1 regulator 1	AMBRA1	1.75E−02	1.09
	ubiquitin-conjugating enzyme E2A (RAD6 homolog)	UBE2A	1.77E−02	1.109
	apoptosis-inducing factor, mitochondrion-associated, 3	AIFM3	1.77E−02	−1.208
	cyclin L2	CCNL2	1.78E−02	−1.074
	ATP synthase mitochondrial F1 complex assembly factor 1	ATPAF1	1.78E−02	−1.122
	gap junction protein, alpha 5, 40kDa	GJA5	1.78E−02	1.096
	galactose mutarotase (aldose 1-epimerase)	GALM	1.80E−02	−1.133
	FAT tumor suppressor homolog 4 (Drosophila)	FAT4	1.80E−02	−1.324
	VMA21 vacuolar H+-ATPase homolog (S. cerevisiae)	VMA21	1.85E−02	−1.105
	discoidin domain receptor tyrosine kinase 2	DDR2	1.86E−02	−1.499
	stomatin	STOM	1.86E−02	−1.236
	transducin (beta)-like 1 X-linked receptor 1	TBL1XR1	1.87E−02	−1.122
	multimerin 2	MMRN2	1.88E−02	−1.190
	lysosomal-associated membrane protein 3	LAMP3	1.90E−02	−1.059
	filamin A, alpha	FLNA	1.90E−02	−1.251
	bone morphogenetic protein 5	BMP5	1.91E−02	−1.126
	EP300 interacting inhibitor of differentiation 1	EID1	1.92E−02	1.248
	BCL2-associated athanogene 6	BAG6	1.92E−02	1.18
	prodynorphin	PDYN	1.92E−02	1.196
	cadherin 1, type 1, E-cadherin (epithelial)	CDH1	1.93E−02	−1.538
	hairy and enhancer of split 1, (Drosophila)	HES1	1.93E−02	1.513
	pleckstrin homology-like domain, family A, member 3	PHLDA3	1.93E−02	−1.027
	somatostatin receptor 2	SSTR2	1.94E−02	1.573
	OTU domain, ubiquitin aldehyde binding 1	OTUB1	1.94E−02	1.133
	nardilysin (N-arginine dibasic convertase)	NRD1	1.95E−02	1.122
	myosin, heavy chain 9, non-muscle	MYH9	1.95E−02	−1.109
	beta-1,3-glucuronyltransferase 3 (glucuronosyltransferase I)	B3GAT3	1.96E−02	1.107
	chromodomain helicase DNA binding protein 1-like	CHD1L	2.00E−02	−1.288
	glutaminase	GLS	2.02E−02	1.226
	cysteine-rich, angiogenic inducer, 61	CYR61	2.02E−02	2.542
	AU RNA binding protein/enoyl-CoA hydratase	AUH	2.05E−02	1.07
	Kruppel-like factor 4 (gut)	KLF4	2.05E−02	2.277
	dedicator of cytokinesis 11	DOCK11	2.06E−02	−1.442
	origin recognition complex, subunit 5	ORC5	2.07E−02	1.095
	T-cell lymphoma invasion and metastasis 1	TIAM1	2.08E−02	−1.160
	radixin	RDX	2.10E−02	−1.183
	tumor necrosis factor receptor superfamily, member 1A	TNFRSF1A	2.10E−02	−1.246
	gamma-glutamyl carboxylase	GGCX	2.13E−02	−1.090
	chromosome 17 open reading frame 28	C17orf28	2.13E−02	1.213
	glutamate dehydrogenase 1	GLUD1	2.15E−02	−1.086
	transporter 1, ATP-binding cassette, sub-family B (MDR/TAP)	TAP1	2.16E−02	1.163
	immediate early response 5	IER5	2.17E−02	1.261
	MAS1 oncogene	MAS1	2.18E−02	−1.294
	solute carrier family 25 (mitochondrial carrier; oxoglutarate carrier), member 11	SLC25A11	2.19E−02	1.081
	cytochrome P450, family 11, subfamily A, polypeptide 1	CYP11A1	2.19E−02	−1.083
	M-phase phosphoprotein 8	MPHOSPH8	2.21E−02	−1.289
	calreticulin 3	CALR3	2.22E−02	1.174
	synaptic vesicle glycoprotein 2A	SV2A	2.22E−02	1.209
	podocalyxin-like 2	PODXL2	2.24E−02	1.22
	early growth response 2	EGR2	2.24E−02	1.997
	ELAV (embryonic lethal, abnormal vision, Drosophila)-like 4 (Hu antigen D)	ELAVL4	2.24E−02	1.116
	coiled-coil domain containing 88A	CCDC88A	2.25E−02	−1.112
	zinc finger protein 384	ZNF384	2.26E−02	1.129
	glypican 3	GPC3	2.26E−02	−1.278
	mannosyl (alpha-1,3-)-glycoprotein beta-1,4-N-acetylglucosaminyltransferase, isozyme A	MGAT4A	2.27E−02	−1.228
	fracture callus 1 homolog (rat)	FXC1	2.27E−02	−1.118
		null	2.27E−02	1.114
	myosin light chain, phosphorylatable, fast skeletal muscle	MYLPF	2.29E−02	1.089
	synaptopodin 2	SYNPO2	2.29E−02	−1.094
	dual specificity phosphatase 4	DUSP4	2.30E−02	1.111
	adiponectin receptor 2	ADIPOR2	2.31E−02	1.104
	chloride channel 6	CLCN6	2.31E−02	1.137
	malonyl-CoA decarboxylase	MLYCD	2.32E−02	1.102
	chromosome 19 open reading frame 2	C19orf2	2.34E−02	1.102
	CNDP dipeptidase 2 (metallopeptidase M20 family)	CNDP2	2.34E−02	−1.060
	cerebellar degeneration-related protein 2, 62kDa	CDR2	2.34E−02	−1.076
	platelet-derived growth factor receptor, beta polypeptide	PDGFRB	2.35E−02	−1.251
	gremlin 1	GREM1	2.35E−02	−1.478
	transmembrane protein 178	TMEM178	2.37E−02	1.149
	serine/threonine kinase 17b	STK17B	2.38E−02	−1.118
	integrin, beta-like 1 (with EGF-like repeat domains)	ITGBL1	2.39E−02	−1.697
	eukaryotic translation initiation factor 2-alpha kinase 1	EIF2AK1	2.39E−02	1.301
	bromodomain adjacent to zinc finger domain, 2B	BAZ2B	2.39E−02	−1.111
	euchromatic histone-lysine N-methyltransferase 2	EHMT2	2.40E−02	1.078
	myoferlin	MYOF	2.42E−02	−1.160
	PDZ binding kinase	PBK	2.43E−02	−1.126
	RAB4A, member RAS oncogene family	RAB4A	2.43E−02	1.093
	sulfotransferase family, cytosolic, 1A, phenol-preferring, member 1	SULT1A1	2.43E−02	−1.951
	suppression of tumorigenicity 5	ST5	2.44E−02	−1.229
	craniofacial development protein 1	CFDP1	2.44E−02	−1.296
	dynein, cytoplasmic 1, light intermediate chain 1	DYNC1LI1	2.44E−02	1.374
	deoxynucleotidyltransferase, terminal, interacting protein 2	DNTTIP2	2.45E−02	−1.162
	zinc fingers and homeoboxes 1	ZHX1	2.45E−02	−1.134
	AT hook containing transcription factor 1	AHCTF1	2.46E−02	−1.193
	acyl-CoA synthetase medium-chain family member 3	ACSM3	2.46E−02	−1.097
	stomatin (EPB72)-like 1	STOML1	2.47E−02	1.099
	mesenchyme homeobox 2	MEOX2	2.51E−02	−1.057
	FLYWCH-type zinc finger 1	FLYWCH1	2.51E−02	1.113
	septin 9	SEPT9	2.51E−02	1.261
	activating transcription factor 4 (tax-responsive enhancer element B67)	ATF4	2.51E−02	1.12
	adenosylhomocysteinase	AHCY	2.51E−02	−1.089
	cholinergic receptor, nicotinic, beta 4	CHRNB4	2.53E−02	1.08
	RNA binding protein S1, serine-rich domain	RNPS1	2.53E−02	1.129
	reticulon 3	RTN3	2.53E−02	−1.102
	proteasome (prosome, macropain) 26S subunit, non-ATPase, 2	PSMD2	2.55E−02	1.039
	chemokine (C-X3-C motif) receptor 1	CX3CR1	2.55E−02	1.171
	polycystic kidney and hepatic disease 1 (autosomal recessive)-like 1	PKHD1L1	2.56E−02	−1.041
	RAB11B, member RAS oncogene family	RAB11B	2.56E−02	1.146
	signal sequence receptor, beta (translocon-associated protein beta)	SSR2	2.57E−02	−1.050
	integrin, alpha 5 (fibronectin receptor, alpha polypeptide)	ITGA5	2.58E−02	−1.100
	spermatogenesis associated, serine-rich 2-like	SPATS2L	2.58E−02	1.174
	Myb-related transcription factor, partner of profilin	MYPOP	2.60E−02	−1.120
	complement factor B	CFB	2.60E−02	−1.430
	adenylosuccinate synthase	ADSS	2.60E−02	−1.044
	splicing factor 3a, subunit 1, 120kDa	SF3A1	2.61E−02	1.169
	CCAAT/enhancer binding protein (C/EBP), alpha	CEBPA	2.61E−02	1.205
	TBC1 domain family, member 15	TBC1D15	2.62E−02	−1.100
	adaptor-related protein complex 3, beta 2 subunit	AP3B2	2.64E−02	1.089
	eukaryotic translation initiation factor 4E	EIF4E	2.66E−02	−1.056
	EPH receptor A6	EPHA6	2.67E−02	−1.226
	cysteine-rich protein 1 (intestinal)	CRIP1	2.67E−02	−1.296
	nuclear autoantigenic sperm protein (histone-binding)	NASP	2.71E−02	−1.228
	G protein-coupled receptor 137	GPR137	2.73E−02	1.06
	solute carrier family 10 (sodium/bile acid cotransporter family), member 2	SLC10A2	2.74E−02	−1.094
	frizzled homolog 7 (Drosophila)	FZD7	2.77E−02	−1.180
	SWI/SNF related, matrix associated, actin dependent regulator of chromatin, subfamily e, member 1	SMARCE1	2.79E−02	−1.085
	aldehyde dehydrogenase 1 family, member A3	ALDH1A3	2.80E−02	−1.198
	solute carrier family 12 (sodium/potassium/chloride transporters), member 2	SLC12A2	2.81E−02	−1.141
	OMA1 homolog, zinc metallopeptidase (S. cerevisiae)	OMA1	2.81E−02	−1.089
	peptidylprolyl isomerase C (cyclophilin C)	PPIC	2.82E−02	−1.399
	glutamyl-prolyl-tRNA synthetase	EPRS	2.83E−02	1.118
	retinol binding protein 1, cellular	RBP1	2.83E−02	−1.494
	cathepsin D	CTSD	2.84E−02	−1.050
	frizzled-related protein	FRZB	2.85E−02	−1.332
	nucleolar and coiled-body phosphoprotein 1	NOLC1	2.85E−02	−1.042
	Lix1 homolog (chicken)	LIX1	2.86E−02	−1.138
	interferon-induced protein with tetratricopeptide repeats 3	IFIT3	2.86E−02	1.552
	major histocompatibility complex, class I, C	HLA-C	2.87E−02	−1.058
	collagen, type IV, alpha 5	COL4A5	2.87E−02	−1.555
	platelet-derived growth factor receptor, alpha polypeptide	PDGFRA	2.87E−02	−1.257
	annexin A2	ANXA2	2.87E−02	−1.806
	EF-hand domain family, member D2	EFHD2	2.88E−02	1.295
	nuclear factor (erythroid-derived 2)-like 2	NFE2L2	2.89E−02	−1.270
	protein S (alpha)	PROS1	2.91E−02	−1.306
	YLP motif containing 1	YLPM1	2.91E−02	−1.066
	24-dehydrocholesterol reductase	DHCR24	2.91E−02	1.167
	RAB22A, member RAS oncogene family	RAB22A	2.92E−02	−1.098
	lipopolysaccharide binding protein	LBP	2.94E−02	−1.066
	neuromedin B	NMB	2.95E−02	−1.122
	family with sequence similarity 49, member B	FAM49B	2.95E−02	1.071
	caveolin 2	CAV2	2.96E−02	−1.217
	caveolin 1, caveolae protein, 22kDa	CAV1	2.96E−02	−1.204
	moesin	MSN	2.96E−02	−1.104
	plexin D1	PLXND1	2.97E−02	−1.176
	SRY (sex determining region Y)-box 4	SOX4	2.99E−02	1.132
	synaptojanin 1	SYNJ1	3.04E−02	1.093
	transforming growth factor beta regulator 4	TBRG4	3.04E−02	1.133
	paired box 8	PAX8	3.05E−02	−1.075
	BCL2/adenovirus E1B 19kDa interacting protein 2	BNIP2	3.05E−02	−1.171
	sushi, nidogen and EGF-like domains 1	SNED1	3.05E−02	−1.776
	seizure related 6 homolog (mouse)	SEZ6	3.06E−02	1.149
	basonuclin 2	BNC2	3.06E−02	−1.202
	zinc finger protein 496	ZNF496	3.06E−02	−1.098
	integrin, beta 1 (fibronectin receptor, beta polypeptide, antigen CD29 includes MDF2, MSK12)	ITGB1	3.06E−02	−1.210
	purine-rich element binding protein A	PURA	3.08E−02	1.232
	glutamate receptor, ionotropic, delta 1	GRID1	3.08E−02	1.081
	peroxisomal biogenesis factor 14	PEX14	3.09E−02	1.119
	hydroxysteroid (17-beta) dehydrogenase 11	HSD17B11	3.12E−02	−1.153
	Wilms tumor 1	WT1	3.13E−02	−1.062
	chondroitin sulfate proteoglycan 5 (neuroglycan C)	CSPG5	3.13E−02	1.276
	serpin peptidase inhibitor, clade F (alpha-2 antiplasmin, pigment epithelium derived factor), member 1	SERPINF1	3.14E−02	−1.701
	midkine (neurite growth-promoting factor 2)	MDK	3.14E−02	−1.306
	ubiquitin specific peptidase 8	USP8	3.14E−02	1.108
	tripartite motif-containing 23	TRIM23	3.15E−02	1.093
	acetoacetyl-CoA synthetase	AACS	3.16E−02	1.061
	lysine (K)-specific demethylase 3A	KDM3A	3.16E−02	−1.114
	nuclear receptor subfamily 3, group C, member 2	NR3C2	3.16E−02	−1.128
	Fc fragment of IgG, receptor, transporter, alpha	FCGRT	3.18E−02	−1.392
	cholinergic receptor, muscarinic 4	CHRM4	3.19E−02	1.36
	membrane protein, palmitoylated 7 (MAGUK p55 subfamily member 7)	MPP7	3.19E−02	−1.023
	ubiquitin protein ligase E3 component n-recognin 5	UBR5	3.20E−02	−1.078
	INO80 complex subunit B	INO80B	3.20E−02	1.18
	N-acetylglucosaminidase, alpha	NAGLU	3.20E−02	−1.123
	heterogeneous nuclear ribonucleoprotein D-like	HNRPDL	3.20E−02	1.187
	neuronal guanine nucleotide exchange factor	NGEF	3.21E−02	1.138
	poly(A) binding protein, cytoplasmic 1	PABPC1	3.22E−02	−1.028
	eukaryotic translation initiation factor 4 gamma, 3	EIF4G3	3.22E−02	1.067
	KDEL (Lys-Asp-Glu-Leu) endoplasmic reticulum protein retention receptor 3	KDELR3	3.24E−02	−1.219
	ATP-binding cassette, sub-family B (MDR/TAP), member 1	ABCB1	3.24E−02	−1.461
	leptin receptor overlapping transcript	LEPROT	3.25E−02	−1.153
	kelch-like 4 (Drosophila)	KLHL4	3.26E−02	−1.367
	SDA1 domain containing 1	SDAD1	3.30E−02	1.141
	ATP-binding cassette, sub-family A (ABC1), member 1	ABCA1	3.30E−02	−1.455
	clathrin, heavy chain (Hc)	CLTC	3.33E−02	−1.043
	forkhead box P2	FOXP2	3.33E−02	1.779
	S100 calcium binding protein A6	S100A6	3.33E−02	−1.385
	CD14 molecule	CD14	3.34E−02	−1.191
	coiled-coil domain containing 80	CCDC80	3.35E−02	−1.256
	IQ motif containing GTPase activating protein 1	IQGAP1	3.35E−02	−1.255
	regulator of calcineurin 2	RCAN2	3.36E−02	1.094
	frizzled homolog 6 (Drosophila)	FZD6	3.36E−02	−1.164
	myosin ID	MYO1D	3.37E−02	1.126
	ubiquitin specific peptidase 19	USP19	3.38E−02	1.171
	sarcospan (Kras oncogene-associated gene)	SSPN	3.40E−02	−1.068
	caspase 8 associated protein 2	CASP8AP2	3.41E−02	−1.124
	cellular retinoic acid binding protein 2	CRABP2	3.41E−02	−2.075
	olfactomedin-like 2B	OLFML2B	3.43E−02	−1.266
	chromosome 18 open reading frame 10	C18orf10	3.44E−02	−1.105
	nuclear factor (erythroid-derived 2)-like 1	NFE2L1	3.45E−02	1.139
	double C2-like domains, beta	DOC2B	3.45E−02	1.174
	pleckstrin homology-like domain, family A, member 1	PHLDA1	3.47E−02	1.178
	oligophrenin 1	OPHN1	3.48E−02	−1.090
	choroideremia (Rab escort protein 1)	CHM	3.49E−02	−1.080
	S100 calcium binding protein A10	S100A10	3.49E−02	1.192
	proteasome (prosome, macropain) subunit, beta type, 5	PSMB5	3.50E−02	1.051
	aldehyde dehydrogenase 1 family, member A2	ALDH1A2	3.51E−02	−1.687
	immunoglobin superfamily, member 21	IGSF21	3.51E−02	1.308
	SIX homeobox 1	SIX1	3.51E−02	−1.087
	guanine nucleotide binding protein (G protein), alpha z polypeptide	GNAZ	3.52E−02	1.396
	glucokinase (hexokinase 4)	GCK	3.52E−02	1.095
	homeodomain interacting protein kinase 2	HIPK2	3.52E−02	1.169
	fibrillin 1	FBN1	3.52E−02	−1.208
	pescadillo homolog 1, containing BRCT domain (zebrafish)	PES1	3.53E−02	1.136
	amiloride-sensitive cation channel 2, neuronal	ACCN2	3.53E−02	−1.064
	TGFB-induced factor homeobox 1	TGIF1	3.54E−02	1.192
	annexin A5	ANXA5	3.54E−02	−1.084
	ADAMTS-like 4	ADAMTSL4	3.57E−02	−1.177
	CCAAT/enhancer binding protein (C/EBP), delta	CEBPD	3.57E−02	1.471
	microtubule associated tumor suppressor 1	MTUS1	3.57E−02	−1.132
	serpin peptidase inhibitor, clade H (heat shock protein 47), member 1, (collagen binding protein 1)	SERPINH1	3.58E−02	−1.426
	ubiquitin-conjugating enzyme E2O	UBE2O	3.60E−02	1.077
	negative regulator of ubiquitin-like proteins 1	NUB1	3.60E−02	1.044
	makorin ring finger protein 2	MKRN2	3.64E−02	−1.023
	myotubularin related protein 4	MTMR4	3.65E−02	−1.115
	nuclear factor of kappa light polypeptide gene enhancer in B-cells inhibitor, zeta	NFKBIZ	3.67E−02	1.199
	nudE nuclear distribution gene E homolog (A. nidulans)-like 1	NDEL1	3.67E−02	1.104
	coiled-coil domain containing 88B	CCDC88B	3.68E−02	1.137
	cytochrome P450, family 7, subfamily B, polypeptide 1	CYP7B1	3.69E−02	−1.103
	zinc finger, MYM-type 4	ZMYM4	3.70E−02	−1.092
	solute carrier family 38, member 5	SLC38A5	3.70E−02	−1.414
	fatty acid desaturase 3	FADS3	3.72E−02	1.106
	carbonyl reductase 3	CBR3	3.74E−02	1.17
	ubiquitin-fold modifier 1	UFM1	3.76E−02	−1.063
	POU class 2 homeobox 3	POU2F3	3.78E−02	−1.128
	cleavage and polyadenylation specific factor 6, 68kDa	CPSF6	3.79E−02	−1.125
	activin A receptor, type I	ACVR1	3.79E−02	−1.145
	septin 3	SEPT3	3.80E−02	1.251
	osteoglycin	OGN	3.80E−02	−4.474
	MON1 homolog B (yeast)	MON1B	3.81E−02	1.088
	prefoldin subunit 6	PFDN6	3.81E−02	−1.134
	WW domain containing E3 ubiquitin protein ligase 1	WWP1	3.82E−02	1.032
	phytanoyl-CoA 2-hydroxylase interacting protein	PHYHIP	3.83E−02	1.061
	syntrophin, alpha 1 (dystrophin-associated protein A1, 59kDa, acidic component)	SNTA1	3.83E−02	1.085
	Rho GTPase activating protein 21	ARHGAP21	3.83E−02	−1.090
	calpain 2, (m/II) large subunit	CAPN2	3.86E−02	−1.131
	Kruppel-like factor 13	KLF13	3.86E−02	1.242
	scaffold attachment factor B	SAFB	3.89E−02	1.059
	sorting nexin family member 27	SNX27	3.89E−02	1.151
	multiple EGF-like-domains 11	MEGF11	3.92E−02	1.05
	splicing factor, suppressor of white-apricot homolog (Drosophila)	SFSWAP	3.93E−02	1.179
	amyloid beta (A4) precursor protein-binding, family A, member 2	APBA2	3.93E−02	1.156
	glutamate receptor, ionotropic, N-methyl-D-aspartate 3B	GRIN3B	3.97E−02	−1.121
	phosphatidic acid phosphatase type 2B	PPAP2B	3.98E−02	1.06
	kelch-like 24 (Drosophila)	KLHL24	4.00E−02	−1.105
	H19, imprinted maternally expressed transcript (non-protein coding)	H19	4.03E−02	−1.063
	karyopherin alpha 6 (importin alpha 7)	KPNA6	4.04E−02	1.143
	laminin, alpha 1	LAMA1	4.04E−02	−1.225
	dishevelled, dsh homolog 1 (Drosophila)	DVL1	4.04E−02	1.072
	pleckstrin homology domain containing, family O member 1	PLEKHO1	4.04E−02	1.083
	Rho GDP dissociation inhibitor (GDI) alpha	ARHGDIA	4.05E−02	1.114
	src kinase associated phosphoprotein 2	SKAP2	4.05E−02	−1.201
	CD82 molecule	CD82	4.06E−02	−1.171
	vacuolar protein sorting 37 homolog B (S. cerevisiae)	VPS37B	4.07E−02	1.234
	YKT6 v-SNARE homolog (S. cerevisiae)	YKT6	4.07E−02	1.091
	septin 2	SEPT2	4.08E−02	−1.166
	apolipoprotein D	APOD	4.08E−02	−1.284
	zinc finger protein 318	ZNF318	4.08E−02	1.202
	urocortin	UCN	4.08E−02	1.106
	dihydropyrimidinase-like 5	DPYSL5	4.09E−02	1.251
	ubiquitin specific peptidase 36	USP36	4.11E−02	−1.141
	catenin, beta interacting protein 1	CTNNBIP1	4.11E−02	1.089
	cysteine-rich hydrophobic domain 2	CHIC2	4.13E−02	1.139
	ubiquitin-like modifier activating enzyme 6	UBA6	4.14E−02	−1.084
	transforming growth factor, beta 3	TGFB3	4.15E−02	−1.162
	hypoxia inducible factor 1, alpha subunit (basic helix-loop-helix transcription factor)	HIF1A	4.17E−02	1.148
	coactivator-associated arginine methyltransferase 1	CARM1	4.17E−02	1.098
	glutamyl aminopeptidase (aminopeptidase A)	ENPEP	4.17E−02	−2.112
	synaptotagmin XI	SYT11	4.18E−02	1.309
	olfactomedin-like 3	OLFML3	4.21E−02	−1.592
		null	4.22E−02	−1.221
	calumenin	CALU	4.23E−02	−1.098
	interleukin 17 receptor E	IL17RE	4.26E−02	−1.120
	ELK4, ETS-domain protein (SRF accessory protein 1)	ELK4	4.28E−02	−1.137
	synaptogyrin 1	SYNGR1	4.29E−02	1.318
	serpin peptidase inhibitor, clade G (C1 inhibitor), member 1	SERPING1	4.30E−02	−2.578
	bladder cancer associated protein	BLCAP	4.30E−02	1.138
	serine/threonine kinase 38	STK38	4.31E−02	−1.197
	coatomer protein complex, subunit zeta 1	COPZ1	4.33E−02	1.19
	microtubule-associated protein 1B	MAP1B	4.34E−02	1.055
	doublecortin	DCX	4.35E−02	−1.112
	kelch repeat and BTB (POZ) domain containing 2	KBTBD2	4.35E−02	1.074
	protein arginine methyltransferase 5	PRMT5	4.36E−02	1.194
	serine/arginine repetitive matrix 2	SRRM2	4.36E−02	1.177
	cysteine-serine-rich nuclear protein 1	CSRNP1	4.36E−02	1.387
	small G protein signaling modulator 1	SGSM1	4.37E−02	1.08
	nidogen 2 (osteonidogen)	NID2	4.37E−02	−1.510
	transforming growth factor, beta-induced, 68kDa	TGFBI	4.38E−02	−1.317
	interleukin 33	IL33	4.38E−02	−1.254
	upstream binding protein 1 (LBP-1a)	UBP1	4.41E−02	1.041
	vascular endothelial zinc finger 1	VEZF1	4.41E−02	−1.104
	histone deacetylase 1	HDAC1	4.42E−02	−1.147
	calcium channel, voltage-dependent, N type, alpha 1B subunit	CACNA1B	4.42E−02	−1.026
	vinculin	VCL	4.43E−02	−1.205
	complement component 2	C2	4.43E−02	−1.199
	B-cell CLL/lymphoma 9	BCL9	4.46E−02	1.131
	fibroblast growth factor receptor 3	FGFR3	4.47E−02	−1.142
	proteasome (prosome, macropain) activator subunit 3 (PA28 gamma; Ki)	PSME3	4.49E−02	1.058
	intercellular adhesion molecule 5, telencephalin	ICAM5	4.51E−02	1.107
	beta-1,3-glucuronyltransferase 2 (glucuronosyltransferase S)	B3GAT2	4.51E−02	1.167
	multiple PDZ domain protein	MPDZ	4.51E−02	−1.141
	phospholipase A2, group VI (cytosolic, calcium-independent)	PLA2G6	4.53E−02	1.086
	neuroligin 3	NLGN3	4.54E−02	1.191
	exostoses (multiple)-like 1	EXTL1	4.54E−02	1.103
	calcium channel, voltage-dependent, gamma subunit 7	CACNG7	4.55E−02	1.15
	cellular retinoic acid binding protein 1	CRABP1	4.56E−02	−1.116
	ubiquitin-like modifier activating enzyme 7	UBA7	4.57E−02	1.153
	F11 receptor	F11R	4.57E−02	−1.187
	interleukin 10 receptor, beta	IL10RB	4.57E−02	−1.120
	solute carrier family 12 (potassium/chloride transporters), member 6	SLC12A6	4.57E−02	−1.122
	chemokine (C-X-C motif) ligand 12	CXCL12	4.58E−02	−1.198
	nexilin (F actin binding protein)	NEXN	4.58E−02	−1.122
	potassium large conductance calcium-activated channel, subfamily M, alpha member 1	KCNMA1	4.58E−02	−1.086
	transportin 1	TNPO1	4.59E−02	−1.038
	cyclin-dependent kinase 5, regulatory subunit 2 (p39)	CDK5R2	4.60E−02	1.371
	vesicle-associated membrane protein 8 (endobrevin)	VAMP8	4.60E−02	−1.331
	interleukin 17B	IL17B	4.61E−02	1.099
	lysine (K)-specific demethylase 5B	KDM5B	4.62E−02	−1.059
	CTAGE family, member 5	CTAGE5	4.63E−02	1.094
	heat shock 70kDa protein 12A	HSPA12A	4.63E−02	−1.114
	zinc finger, AN1-type domain 2B	ZFAND2B	4.64E−02	1.096
	leucine zipper protein 1	LUZP1	4.64E−02	1.044
	protein phosphatase 3, catalytic subunit, beta isozyme	PPP3CB	4.66E−02	1.033
	retinitis pigmentosa GTPase regulator interacting protein 1	RPGRIP1	4.66E−02	−1.051
	asporin	ASPN	4.67E−02	−1.188
	mediator complex subunit 10	MED10	4.68E−02	1.105
	EGF-containing fibulin-like extracellular matrix protein 1	EFEMP1	4.68E−02	−1.818
	chemokine (C-C motif) receptor 1	CCR1	4.68E−02	−1.144
	ankyrin repeat and sterile alpha motif domain containing 1B	ANKS1B	4.70E−02	1.107
	histocompatibility (minor) 13	HM13	4.71E−02	1.167
	murine retrovirus integration site 1 homolog	MRVI1	4.72E−02	−1.306
	microtubule associated serine/threonine kinase family member 4	MAST4	4.73E−02	−1.094
	malonyl CoA:ACP acyltransferase (mitochondrial)	MCAT	4.75E−02	1.049
	nuclear receptor subfamily 2, group F, member 6	NR2F6	4.75E−02	1.271
	solute carrier family 1 (neutral amino acid transporter), member 5	SLC1A5	4.75E−02	1.033
	carboxypeptidase X (M14 family), member 2	CPXM2	4.76E−02	−1.271
	eukaryotic translation elongation factor 1 alpha 2	EEF1A2	4.77E−02	1.252
	chemokine (C-C motif) ligand 19	CCL19	4.78E−02	−1.539
	tripartite motif-containing 41	TRIM41	4.79E−02	1.094
	structural maintenance of chromosomes 5	SMC5	4.79E−02	−1.123
	biglycan	BGN	4.80E−02	−1.462
	ATPase, H+ transporting, lysosomal V0 subunit a1	ATP6V0A1	4.85E−02	1.223
	receptor (G protein-coupled) activity modifying protein 3	RAMP3	4.85E−02	1.373
	potassium voltage-gated channel, shaker-related subfamily, beta member 2	KCNAB2	4.85E−02	1.36
	interferon-induced protein with tetratricopeptide repeats 2	IFIT2	4.86E−02	1.27
	glutamate receptor, ionotropic, N-methyl D-aspartate 1	GRIN1	4.87E−02	1.116
	NCK adaptor protein 2	NCK2	4.88E−02	1.162
	hypocretin (orexin) neuropeptide precursor	HCRT	4.88E−02	1.054
	thrombospondin 2	THBS2	4.89E−02	−1.210
	RAB4B, member RAS oncogene family	RAB4B	4.90E−02	1.169
	MYST/Esa1-associated factor 6	MEAF6	4.91E−02	1.068
	calcium channel, voltage-dependent, alpha 2/delta subunit 3	CACNA2D3	4.91E−02	1.101
	potassium inwardly-rectifying channel, subfamily J, member 3	KCNJ3	4.96E−02	−1.076
	lipolysis stimulated lipoprotein receptor	LSR	4.97E−02	−1.194
	sorting nexin 2	SNX2	4.97E−02	−1.119
	FXYD domain containing ion transport regulator 1	FXYD1	4.97E−02	−1.203
	phosphatidylinositol transfer protein, membrane-associated 1	PITPNM1	4.98E−02	1.082
	LIM domain binding 1	LDB1	4.98E−02	1.133
	seryl-tRNA synthetase	SARS	4.99E−02	−1.151
