# Supplementary material for: Transcriptional analysis of rat piriform cortex following exposure to the organophosphonate anticholinesterase sarin and induction of seizures
Source: J Neuroinflammation. 2011 Jul 21;8:83. doi: 10.1186/1742-2094-8-83 (PMC3199787; doi:10.1186/1742-2094-8-83)
Supplement: Additional file 4 — Top ≤ 800 genes altered at 1 h post-seizure onset (p-value cutoff ≤ 4.35 × 10-2). [file 1742-2094-8-83-S4.XLS]

## Sheet: Sheet0
	Top 800 Significantly Altered Genes at 1 h Post-Seizure Onset used for Gene Ontology Analysis
	Entrez Gene Name	Symbol	p-value	Fold Change
	growth arrest and DNA-damage-inducible, gamma	GADD45G	2.68E−07	16.808
	nuclear receptor subfamily 4, group A, member 3	NR4A3	9.30E−07	8.633
	actin-binding Rho activating protein	ABRA	3.78E−06	7.211
	jun proto-oncogene	JUN	4.28E−06	2.953
	BTG family, member 2	BTG2	6.74E−06	7.377
	jun B proto-oncogene	JUNB	7.41E−06	5.166
	early growth response 4	EGR4	7.59E−06	5.44
	poly(A) binding protein, nuclear 1	PABPN1	1.06E−05	−3.054
	Cbp/p300-interacting transactivator, with Glu/Asp-rich carboxy-terminal domain, 2	CITED2	1.12E−05	2.608
	protein phosphatase 1, regulatory (inhibitor) subunit 15A	PPP1R15A	1.53E−05	4.185
	dual specificity phosphatase 1	DUSP1	1.55E−05	2.942
	nuclear receptor subfamily 4, group A, member 1	NR4A1	1.65E−05	3.354
	early growth response 2	EGR2	3.09E−05	3.408
	chemokine (C-C motif) ligand 3	CCL3	3.51E−05	10.034
	cyclin D1	CCND1	3.61E−05	1.311
	TCDD-inducible poly(ADP-ribose) polymerase	TIPARP	3.71E−05	3.202
	myeloid/lymphoid or mixed-lineage leukemia (trithorax homolog, Drosophila)	MLL	4.90E−05	−1.457
	F-box protein 33	FBXO33	5.29E−05	4.04
	FBJ murine osteosarcoma viral oncogene homolog	FOS	5.54E−05	4.47
	cAMP responsive element modulator	CREM	6.50E−05	5.966
	emerin	EMD	6.55E−05	2.589
	plasminogen activator, tissue	PLAT	7.95E−05	2.343
	T-cell acute lymphocytic leukemia 1	TAL1	8.43E−05	1.907
	microtubule associated serine/threonine kinase family member 4	MAST4	9.05E−05	−1.321
	protocadherin 8	PCDH8	9.35E−05	2.31
	immediate early response 5-like	IER5L	9.57E−05	−1.812
	activity-regulated cytoskeleton-associated protein	ARC	1.01E−04	4.116
	early growth response 1	EGR1	1.08E−04	1.899
	ADP-ribosylation factor-like 4A	ARL4A	1.17E−04	2.102
	prostaglandin-endoperoxide synthase 2 (prostaglandin G/H synthase and cyclooxygenase)	PTGS2	1.21E−04	3.661
	zinc finger protein 189	ZNF189	1.23E−04	−1.677
	metallothionein 1F	MT1F	1.27E−04	5.078
	peptidylprolyl isomerase D	PPID	1.52E−04	1.815
	TP53 regulating kinase	TP53RK	1.70E−04	3.323
	polyhomeotic homolog 2 (Drosophila)	PHC2	1.82E−04	−1.145
	lymphocyte antigen 6 complex, locus E	LY6E	1.84E−04	−1.508
	regulator of G-protein signaling 2, 24kDa	RGS2	1.91E−04	2.938
	DnaJ (Hsp40) homolog, subfamily B, member 1	DNAJB1	1.93E−04	2.105
	chemokine (C-X-C motif) ligand 2	CXCL2	2.24E−04	1.966
	Kruppel-like factor 4 (gut)	KLF4	2.43E−04	4.592
	dual specificity phosphatase 5	DUSP5	2.47E−04	5.947
	dual specificity phosphatase 6	DUSP6	2.63E−04	2.1
	interferon-induced protein with tetratricopeptide repeats 3	IFIT3	2.64E−04	2.544
	CD83 molecule	CD83	2.82E−04	2.294
	deiodinase, iodothyronine, type II	DIO2	2.84E−04	1.831
	ADP-ribosylation factor-like 4D	ARL4D	3.48E−04	4.151
	chromosome 9 open reading frame 3	C9orf3	3.62E−04	1.671
	S-phase kinase-associated protein 2 (p45)	SKP2	3.67E−04	−1.773
	B-cell translocation gene 1, anti-proliferative	BTG1	3.67E−04	1.73
	RNA binding motif protein 5	RBM5	3.68E−04	−2.591
	GTP binding protein overexpressed in skeletal muscle	GEM	3.75E−04	2.57
	tribbles homolog 2 (Drosophila)	TRIB2	3.76E−04	−1.224
	nuclear receptor subfamily 4, group A, member 2	NR4A2	4.12E−04	2.985
	brain-derived neurotrophic factor	BDNF	4.44E−04	3.04
	proprotein convertase subtilisin/kexin type 1	PCSK1	4.56E−04	1.365
	Ras association (RalGDS/AF-6) domain family member 1	RASSF1	4.99E−04	1.819
	SH3 domain containing ring finger 1	SH3RF1	5.39E−04	1.385
	IMP (inosine 5'-monophosphate) dehydrogenase 2	IMPDH2	5.70E−04	1.62
	branched chain amino-acid transaminase 1, cytosolic	BCAT1	5.83E−04	−3.076
	sprouty homolog 1, antagonist of FGF signaling (Drosophila)	SPRY1	6.21E−04	1.919
	RNA (guanine-9-) methyltransferase domain containing 1	RG9MTD1	6.36E−04	3.261
	membrane metallo-endopeptidase	MME	6.57E−04	1.08
	histone deacetylase 5	HDAC5	7.99E−04	1.235
	nuclear factor, interleukin 3 regulated	NFIL3	8.48E−04	2.269
	nuclear factor of kappa light polypeptide gene enhancer in B-cells inhibitor, alpha	NFKBIA	9.31E−04	1.137
	solute carrier family 7 (cationic amino acid transporter, y+ system), member 1	SLC7A1	1.06E−03	−1.354
	RNA binding motif protein 39	RBM39	1.13E−03	−2.220
	slingshot homolog 1 (Drosophila)	SSH1	1.14E−03	−1.172
	deformed epidermal autoregulatory factor 1 (Drosophila)	DEAF1	1.21E−03	−1.333
	glycerol-3-phosphate dehydrogenase 1 (soluble)	GPD1	1.22E−03	−1.442
	ybeY metallopeptidase (putative)	YBEY	1.38E−03	1.093
	tribbles homolog 1 (Drosophila)	TRIB1	1.40E−03	1.932
	ral guanine nucleotide dissociation stimulator	RALGDS	1.49E−03	−1.230
	vacuolar protein sorting 37 homolog B (S. cerevisiae)	VPS37B	1.51E−03	1.632
	casein kinase 1, alpha 1	CSNK1A1	1.58E−03	1.442
	WNK lysine deficient protein kinase 1	WNK1	1.63E−03	1.108
	PDZ domain containing ring finger 3	PDZRN3	1.71E−03	−1.123
	Kruppel-like factor 15	KLF15	1.73E−03	−1.413
	ring finger protein 166	RNF166	1.76E−03	−1.270
	dual specificity phosphatase 4	DUSP4	1.76E−03	1.709
	neurotrophic tyrosine kinase, receptor, type 2	NTRK2	1.78E−03	1.307
	interleukin 1, beta	IL1B	1.81E−03	2.655
	ankyrin repeat and sterile alpha motif domain containing 1B	ANKS1B	1.83E−03	1.411
	GDNF family receptor alpha 4	GFRA4	1.83E−03	1.092
	Ral GEF with PH domain and SH3 binding motif 2	RALGPS2	1.84E−03	−1.352
	G protein-coupled receptor 19	GPR19	1.85E−03	1.455
	Sp1 transcription factor	SP1	1.85E−03	−1.788
	zinc finger protein 287	ZNF287	1.87E−03	−1.594
	coenzyme Q10 homolog B (S. cerevisiae)	COQ10B	1.87E−03	2.095
	platelet-activating factor receptor	PTAFR	1.89E−03	1.578
	arginine vasopressin	AVP	1.90E−03	1.194
	bromodomain and PHD finger containing, 1	BRPF1	2.05E−03	−1.333
	E1A binding protein p300	EP300	2.07E−03	−1.459
	nucleoporin 205kDa	NUP205	2.20E−03	−1.441
	topoisomerase (DNA) II binding protein 1	TOPBP1	2.22E−03	−1.125
	secretogranin II	SCG2	2.22E−03	2.288
	polo-like kinase 2	PLK2	2.24E−03	1.564
	regulator of G-protein signaling 4	RGS4	2.29E−03	1.46
	homer homolog 1 (Drosophila)	HOMER1	2.33E−03	2.853
	lipid phosphate phosphatase-related protein type 4	LPPR4	2.42E−03	−1.190
	ankyrin repeat domain 12	ANKRD12	2.43E−03	−1.299
	ADAM metallopeptidase with thrombospondin type 1 motif, 1	ADAMTS1	2.49E−03	5.645
	chromosome 10 open reading frame 18	C10orf18	2.50E−03	−1.602
	tubulin, beta 6	TUBB6	2.55E−03	2.009
	palmdelphin	PALMD	2.57E−03	1.476
	somatostatin receptor 1	SSTR1	2.61E−03	1.396
	melanoma antigen family E, 1	MAGEE1	2.62E−03	−1.142
	THAP domain containing 11	THAP11	2.67E−03	−1.329
	hairy/enhancer-of-split related with YRPW motif 1	HEY1	2.95E−03	−1.193
	pleckstrin	PLEK	3.09E−03	1.373
	casein kinase 1, delta	CSNK1D	3.15E−03	−1.132
	synaptotagmin IV	SYT4	3.21E−03	1.477
	H3 histone, family 3C	H3F3C	3.21E−03	1.376
	cysteine-rich, angiogenic inducer, 61	CYR61	3.31E−03	3.751
	poliovirus receptor-related 2 (herpesvirus entry mediator B)	PVRL2	3.36E−03	1.189
	sialidase 1 (lysosomal sialidase)	NEU1	3.38E−03	−1.170
	lipocalin 2	LCN2	3.44E−03	1.305
	potassium voltage-gated channel, Shab-related subfamily, member 1	KCNB1	3.52E−03	−1.252
	A kinase (PRKA) anchor protein 8-like	AKAP8L	3.54E−03	1.58
	caspase 8 associated protein 2	CASP8AP2	3.62E−03	−1.794
	SRY (sex determining region Y)-box 4	SOX4	3.63E−03	1.799
	oxoglutarate (alpha-ketoglutarate) dehydrogenase (lipoamide)	OGDH	3.64E−03	−1.140
	mesoderm induction early response 1, family member 3	MIER3	3.65E−03	−1.710
	nuclear receptor binding SET domain protein 1	NSD1	3.81E−03	−1.209
	calcitonin-related polypeptide beta	CALCB	3.84E−03	1.475
	zinc finger protein 36, C3H type-like 1	ZFP36L1	3.87E−03	1.87
	CCAAT/enhancer binding protein (C/EBP), beta	CEBPB	3.87E−03	4.252
	pyruvate dehydrogenase kinase, isozyme 4	PDK4	4.01E−03	1.256
	single stranded DNA binding protein 3	SSBP3	4.07E−03	−1.240
	pumilio homolog 2 (Drosophila)	PUM2	4.11E−03	−1.235
	teashirt zinc finger homeobox 3	TSHZ3	4.14E−03	−1.755
	contactin 5	CNTN5	4.17E−03	1.107
	glucuronic acid epimerase	GLCE	4.17E−03	−1.325
	Kruppel-like factor 5 (intestinal)	KLF5	4.30E−03	2.042
	calcium/calmodulin-dependent protein kinase II gamma	CAMK2G	4.37E−03	−1.253
	phosphodiesterase 4D, cAMP-specific	PDE4D	4.42E−03	1.589
	Kruppel-like factor 10	KLF10	4.44E−03	−1.486
	protein tyrosine phosphatase type IVA, member 1	PTP4A1	4.48E−03	1.328
	aldo-keto reductase family 1, member C3 (3-alpha hydroxysteroid dehydrogenase, type II)	AKR1C3	4.55E−03	1.16
	huntingtin interacting protein 1	HIP1	4.59E−03	−1.330
	GDNF family receptor alpha 1	GFRA1	4.64E−03	−1.353
	dopamine receptor D1	DRD1	4.69E−03	−1.981
	corticotropin releasing hormone	CRH	4.71E−03	2.994
	zinc finger protein 521	ZNF521	4.78E−03	−1.336
	serum response factor (c-fos serum response element-binding transcription factor)	SRF	4.81E−03	1.205
	trafficking protein particle complex 8	TRAPPC8	4.82E−03	−1.244
	1-acylglycerol-3-phosphate O-acyltransferase 1 (lysophosphatidic acid acyltransferase, alpha)	AGPAT1	4.85E−03	−1.324
	GTP cyclohydrolase 1	GCH1	4.86E−03	1.394
	cysteine-serine-rich nuclear protein 2	CSRNP2	4.98E−03	−1.360
	HECT domain containing 1	HECTD1	5.16E−03	−1.449
	mannosyl-oligosaccharide glucosidase	MOGS	5.21E−03	−1.218
	DnaJ (Hsp40) homolog, subfamily B, member 11	DNAJB11	5.32E−03	1.155
	adrenomedullin	ADM	5.44E−03	1.847
	protocadherin alpha 11	PCDHA11	5.52E−03	1.081
	glutaminyl-tRNA synthase (glutamine-hydrolyzing)-like 1	QRSL1	5.58E−03	1.151
	zinc finger and BTB domain containing 10	ZBTB10	5.60E−03	1.246
	immediate early response 3	IER3	5.62E−03	2.746
	retinoid X receptor, alpha	RXRA	5.77E−03	1.264
	nudE nuclear distribution gene E homolog (A. nidulans)-like 1	NDEL1	5.85E−03	1.333
	transmembrane protein 115	TMEM115	5.86E−03	−1.192
	solute carrier family 25 (mitochondrial carrier; phosphate carrier), member 25	SLC25A25	5.88E−03	2.015
	A kinase (PRKA) anchor protein (yotiao) 9	AKAP9	5.95E−03	−1.342
	family with sequence similarity 107, member B	FAM107B	5.97E−03	1.413
	lamin B2	LMNB2	6.01E−03	−1.212
	nuclear factor of kappa light polypeptide gene enhancer in B-cells inhibitor, delta	NFKBID	6.01E−03	2.029
	DiGeorge syndrome critical region gene 6	DGCR6	6.06E−03	1.162
	TGF-beta activated kinase 1/MAP3K7 binding protein 2	TAB2	6.08E−03	−1.240
	cyclin D3	CCND3	6.09E−03	1.173
	nuclear receptor coactivator 3	NCOA3	6.13E−03	−1.512
	anterior pharynx defective 1a homolog (C. elegans)	Aph1a	6.15E−03	−1.328
	chromosome 1 open reading frame 63	C1orf63	6.17E−03	1.829
	reticulon 4 receptor	RTN4R	6.22E−03	−1.237
	nuclear protein, ataxia-telangiectasia locus	NPAT	6.23E−03	−1.437
	vasodilator-stimulated phosphoprotein	VASP	6.26E−03	1.385
	F-box protein 21	FBXO21	6.29E−03	−1.511
	PR domain containing 2, with ZNF domain	PRDM2	6.30E−03	−1.133
	regulator of G-protein signaling 7 binding protein	RGS7BP	6.31E−03	−1.348
	golgi to ER traffic protein 4 homolog (S. cerevisiae)	GET4	6.31E−03	1.115
	chromosome 11 open reading frame 68	C11orf68	6.33E−03	−1.188
	serine/arginine-rich splicing factor 2	SRSF2	6.41E−03	1.339
	polymerase (RNA) III (DNA directed) polypeptide A, 155kDa	POLR3A	6.43E−03	−1.141
	SWI/SNF related, matrix associated, actin dependent regulator of chromatin, subfamily d, member 2	SMARCD2	6.48E−03	−1.172
	period homolog 2 (Drosophila)	PER2	6.48E−03	−1.456
	SAC3 domain containing 1	SAC3D1	6.54E−03	1.238
	DNA-damage-inducible transcript 3	DDIT3	6.55E−03	1.362
	pogo transposable element with ZNF domain	POGZ	6.78E−03	−1.304
	stress-associated endoplasmic reticulum protein 1	SERP1	6.80E−03	1.307
	glial cell derived neurotrophic factor	GDNF	6.88E−03	1.065
	renal tumor antigen	RAGE	6.89E−03	1.182
	CREB/ATF bZIP transcription factor	CREBZF	6.90E−03	1.29
	leucine rich repeat and fibronectin type III domain containing 3	LRFN3	6.98E−03	−1.277
	phosphodiesterase 1C, calmodulin-dependent 70kDa	PDE1C	7.06E−03	1.176
	chemokine (C-X-C motif) ligand 3	CXCL3	7.09E−03	1.427
	cytokine induced apoptosis inhibitor 1	CIAPIN1	7.12E−03	1.111
	polymerase (RNA) III (DNA directed) polypeptide E (80kD)	POLR3E	7.24E−03	−1.217
	occludin	OCLN	7.28E−03	−1.674
	zinc finger protein 638	ZNF638	7.28E−03	−1.193
	Hermansky-Pudlak syndrome 4	HPS4	7.32E−03	1.124
	nuclear receptor coactivator 6	NCOA6	7.32E−03	−1.362
	inhibin, beta A	INHBA	7.38E−03	1.142
	activity-dependent neuroprotector homeobox	ADNP	7.48E−03	−1.242
	ribonuclease P/MRP 38kDa subunit	RPP38	7.59E−03	1.596
	microtubule associated serine/threonine kinase 1	MAST1	7.70E−03	−1.245
	structural maintenance of chromosomes 6	SMC6	7.83E−03	−1.182
	RNA binding motif protein 7	RBM7	7.85E−03	1.229
	p21 protein (Cdc42/Rac)-activated kinase 4	PAK4	7.86E−03	1.156
	platelet-activating factor acetylhydrolase 1b, regulatory subunit 1 (45kDa)	PAFAH1B1	7.91E−03	−1.305
	zinc finger protein 45	ZNF45	7.98E−03	−1.221
	splicing regulatory glutamine/lysine-rich protein 1	SREK1	7.99E−03	1.371
	DEAD (Asp-Glu-Ala-Asp) box polypeptide 42	DDX42	8.02E−03	−1.705
	seven in absentia homolog 2 (Drosophila)	SIAH2	8.08E−03	2.195
	adenosine A3 receptor	ADORA3	8.31E−03	−1.123
	phosphoinositide-3-kinase, catalytic, alpha polypeptide	PIK3CA	8.35E−03	−1.261
	shroom family member 3	SHROOM3	8.36E−03	−1.178
	tight junction protein 1 (zona occludens 1)	TJP1	8.38E−03	−1.331
	isopentenyl-diphosphate delta isomerase 1	IDI1	8.42E−03	1.977
	delta-like 2 homolog (Drosophila)	DLK2	8.50E−03	−1.204
	SMAD specific E3 ubiquitin protein ligase 1	SMURF1	8.52E−03	−1.212
	somatostatin receptor 2	SSTR2	8.53E−03	−1.868
	oxidized low density lipoprotein (lectin-like) receptor 1	OLR1	8.61E−03	2.29
	desmoglein 1	DSG1	8.65E−03	1.098
	SH2B adaptor protein 2	SH2B2	8.66E−03	1.443
	upstream binding transcription factor, RNA polymerase I	UBTF	8.67E−03	−1.164
	nuclear factor I/B	NFIB	8.68E−03	1.125
	coatomer protein complex, subunit alpha	COPA	8.80E−03	−1.100
	interferon regulatory factor 6	IRF6	8.80E−03	1.317
	integrin, beta 5	ITGB5	8.83E−03	1.098
	kinase D-interacting substrate, 220kDa	KIDINS220	8.88E−03	−1.160
	190 kDa guanine nucleotide exchange factor	RGNEF	8.89E−03	1.147
	protein phosphatase 1, regulatory (inhibitor) subunit 3D	PPP1R3D	9.00E−03	−1.620
		null	9.00E−03	2.05
	chromatin modifying protein 1B	CHMP1B	9.04E−03	1.157
	ataxin 2	ATXN2	9.04E−03	−1.120
	collagen, type IV, alpha 2	COL4A2	9.10E−03	1.306
	cysteine-serine-rich nuclear protein 1	CSRNP1	9.12E−03	1.819
	RGM domain family, member A	RGMA	9.13E−03	−1.231
	zinc finger protein 592	ZNF592	9.14E−03	−1.794
	BCL2-associated transcription factor 1	BCLAF1	9.17E−03	−1.071
	ubiquitin specific peptidase 36	USP36	9.23E−03	1.354
	estrogen receptor 1	ESR1	9.27E−03	1.103
	OTU domain, ubiquitin aldehyde binding 1	OTUB1	9.36E−03	−1.246
	pumilio homolog 1 (Drosophila)	PUM1	9.40E−03	−1.267
	RUN domain containing 3A	RUNDC3A	9.47E−03	−1.057
	ATPase, Ca++ transporting, cardiac muscle, slow twitch 2	ATP2A2	9.50E−03	−1.173
	interleukin 4 receptor	IL4R	9.51E−03	1.424
	doublecortin-like kinase 1	DCLK1	9.51E−03	1.739
	MYC associated factor X	MAX	9.73E−03	−1.380
	seryl-tRNA synthetase	SARS	9.73E−03	−1.274
	tumor necrosis factor	TNF	9.77E−03	1.294
	sterol O-acyltransferase 1	SOAT1	9.85E−03	1.377
	exocyst complex component 1	EXOC1	9.96E−03	1.18
	DEAD (Asp-Glu-Ala-Asp) box polypeptide 17	DDX17	9.99E−03	1.436
	complement component 2	C2	1.00E−02	1.352
	PTC7 protein phosphatase homolog (S. cerevisiae)	PPTC7	1.00E−02	−1.291
	tetraspanin 14	TSPAN14	1.00E−02	−1.154
	cyclin-dependent kinase inhibitor 1A (p21, Cip1)	CDKN1A	1.00E−02	1.268
	protein phosphatase 4, regulatory subunit 2	PPP4R2	1.01E−02	−1.598
	frizzled homolog 8 (Drosophila)	FZD8	1.01E−02	−1.259
	CCAAT/enhancer binding protein (C/EBP), delta	CEBPD	1.01E−02	3.042
	aminopeptidase puromycin sensitive	NPEPPS	1.01E−02	−1.149
	midnolin	MIDN	1.02E−02	1.249
	angiotensin II receptor-associated protein	AGTRAP	1.02E−02	−1.317
	cytohesin 3	CYTH3	1.03E−02	−1.431
	choline kinase alpha	CHKA	1.03E−02	1.441
	SRY (sex determining region Y)-box 2	SOX2	1.03E−02	1.344
	ankyrin 3, node of Ranvier (ankyrin G)	ANK3	1.04E−02	−1.213
	WD repeat domain 5	WDR5	1.06E−02	−1.184
	interleukin-1 receptor-associated kinase 2	IRAK2	1.06E−02	1.142
	Kruppel-like factor 11	KLF11	1.07E−02	−1.324
	nucleoporin 93kDa	NUP93	1.08E−02	1.171
	EH-domain containing 3	EHD3	1.08E−02	−1.216
	myelin transcription factor 1-like	MYT1L	1.08E−02	−1.174
	oligodendrocyte transcription factor 1	OLIG1	1.08E−02	−1.196
	solute carrier family 8 (sodium/calcium exchanger), member 2	SLC8A2	1.09E−02	−1.114
	pleckstrin homology domain containing, family J member 1	PLEKHJ1	1.09E−02	1.083
	CDP-diacylglycerol synthase (phosphatidate cytidylyltransferase) 1	CDS1	1.10E−02	−1.127
	chromosome 20 open reading frame 20	C20orf20	1.10E−02	−1.501
	ubiquitin protein ligase E3 component n-recognin 5	UBR5	1.10E−02	−1.337
	potassium inwardly-rectifying channel, subfamily J, member 6	KCNJ6	1.11E−02	−1.439
	mitogen-activated protein kinase kinase kinase kinase 2	MAP4K2	1.11E−02	1.11
	chromosome 1 open reading frame 128	C1orf128	1.11E−02	1.104
	akirin 2	AKIRIN2	1.12E−02	1.218
	bromodomain containing 2	BRD2	1.12E−02	−1.296
	FK506 binding protein 1A, 12kDa	FKBP1A	1.12E−02	−1.067
	ATG16 autophagy related 16-like 1 (S. cerevisiae)	ATG16L1	1.13E−02	1.481
	TNF receptor-associated factor 7	TRAF7	1.13E−02	−1.321
	tripartite motif-containing 39	TRIM39	1.13E−02	−1.085
	kelch repeat and BTB (POZ) domain containing 2	KBTBD2	1.14E−02	−1.277
	chemokine (C-X-C motif) ligand 14	CXCL14	1.14E−02	−1.144
	Rap guanine nucleotide exchange factor (GEF) 5	RAPGEF5	1.14E−02	−1.383
	ATPase, Ca++ transporting, plasma membrane 1	ATP2B1	1.14E−02	−1.480
	v-myc myelocytomatosis viral related oncogene, neuroblastoma derived (avian)	MYCN	1.15E−02	−1.570
	ubiquitin-like modifier activating enzyme 1	UBA1	1.16E−02	−1.088
	symplekin	SYMPK	1.16E−02	−1.296
	attractin-like 1	ATRNL1	1.17E−02	−1.370
	BAI1-associated protein 2	BAIAP2	1.18E−02	1.502
	potassium channel tetramerisation domain containing 1	KCTD1	1.19E−02	−1.283
	CXXC finger protein 5	CXXC5	1.20E−02	−1.232
	KIAA1468	KIAA1468	1.21E−02	−1.178
	glucosaminyl (N-acetyl) transferase 1, core 2	GCNT1	1.22E−02	−1.338
	BCL2-like 1	BCL2L1	1.22E−02	−1.169
	c-Maf-inducing protein	CMIP	1.23E−02	−1.359
	CD86 molecule	CD86	1.23E−02	1.142
	v-yes-1 Yamaguchi sarcoma viral related oncogene homolog	LYN	1.23E−02	1.14
	biogenesis of lysosomal organelles complex-1, subunit 1	BLOC1S1	1.24E−02	−1.102
	RAB5C, member RAS oncogene family	RAB5C	1.25E−02	−1.201
	insulin-like growth factor 2 receptor	IGF2R	1.25E−02	−1.142
	DnaJ (Hsp40) homolog, subfamily B, member 5	DNAJB5	1.25E−02	−1.294
	RB1-inducible coiled-coil 1	RB1CC1	1.25E−02	−1.282
	G-protein signaling modulator 1	GPSM1	1.26E−02	−1.085
	PTPRF interacting protein, binding protein 2 (liprin beta 2)	PPFIBP2	1.28E−02	−1.254
	complement component 5a receptor 1	C5AR1	1.28E−02	1.3
	hairy and enhancer of split 5 (Drosophila)	HES5	1.29E−02	−1.640
	dispatched homolog 2 (Drosophila)	DISP2	1.32E−02	−1.215
	ring finger protein 219	RNF219	1.32E−02	−1.174
	delta-like 4 (Drosophila)	DLL4	1.33E−02	1.119
	lamin B1	LMNB1	1.33E−02	−1.344
	RASD family, member 2	RASD2	1.34E−02	−1.336
	mitogen-activated protein kinase 8 interacting protein 1	MAPK8IP1	1.34E−02	−1.118
	growth arrest and DNA-damage-inducible, beta	GADD45B	1.36E−02	2.354
	tripartite motif-containing 8	TRIM8	1.37E−02	−1.180
	DEAD (Asp-Glu-Ala-Asp) box polypeptide 20	DDX20	1.38E−02	−1.356
	tropomyosin 4	TPM4	1.38E−02	1.907
	carbonyl reductase 1	CBR1	1.39E−02	1.534
	guanine nucleotide binding protein (G protein), alpha 14	GNA14	1.39E−02	1.116
	aftiphilin	AFTPH	1.39E−02	−1.215
	CCR4-NOT transcription complex, subunit 10	CNOT10	1.40E−02	−1.146
	insulin induced gene 1	INSIG1	1.41E−02	1.339
	ataxin 3	ATXN3	1.42E−02	1.179
	KDEL (Lys-Asp-Glu-Leu) endoplasmic reticulum protein retention receptor 3	KDELR3	1.43E−02	1.202
	zinc finger, NFX1-type containing 1	ZNFX1	1.43E−02	−1.340
	LIM domain 7	LMO7	1.44E−02	1.513
	calpastatin	CAST	1.45E−02	1.268
	chromosome 7 open reading frame 64	C7orf64	1.47E−02	−1.669
	transforming growth factor, beta receptor associated protein 1	TGFBRAP1	1.47E−02	−1.285
	mitogen-activated protein kinase kinase 7	MAP2K7	1.49E−02	−1.217
	tousled-like kinase 2	TLK2	1.49E−02	1.194
	golgi phosphoprotein 3 (coat-protein)	GOLPH3	1.49E−02	1.309
	diacylglycerol O-acyltransferase 1	DGAT1	1.50E−02	1.366
	CTF8, chromosome transmission fidelity factor 8 homolog (S. cerevisiae)	CHTF8	1.50E−02	−1.209
	membrane associated guanylate kinase, WW and PDZ domain containing 3	MAGI3	1.50E−02	−1.333
	valosin containing protein (p97)/p47 complex interacting protein 1	VCPIP1	1.50E−02	−1.455
	WD repeat domain 20	WDR20	1.51E−02	−1.340
	thrombospondin, type I, domain containing 7B	THSD7B	1.51E−02	−1.722
	CKLF-like MARVEL transmembrane domain containing 8	CMTM8	1.52E−02	−1.083
	RD RNA binding protein	RDBP	1.52E−02	−1.125
	RAS p21 protein activator 3	RASA3	1.53E−02	−1.309
	sperm associated antigen 9	SPAG9	1.53E−02	−1.142
	phosphodiesterase 4A, cAMP-specific	PDE4A	1.53E−02	−1.191
	NCK interacting protein with SH3 domain	NCKIPSD	1.54E−02	−1.272
	neurochondrin	NCDN	1.54E−02	−1.147
	prominin 1	PROM1	1.54E−02	−1.183
	coiled-coil domain containing 6	CCDC6	1.55E−02	−1.378
	RRS1 ribosome biogenesis regulator homolog (S. cerevisiae)	RRS1	1.55E−02	−1.460
	proteasome (prosome, macropain) subunit, alpha type, 7	PSMA7	1.56E−02	−1.370
	adaptor-related protein complex 4, sigma 1 subunit	AP4S1	1.56E−02	1.098
	matrin 3	MATR3	1.57E−02	1.363
	family with sequence similarity 158, member A	FAM158A	1.58E−02	1.093
	immunoglobin superfamily, member 21	IGSF21	1.58E−02	−1.137
	mannosyl (alpha-1,3-)-glycoprotein beta-1,4-N-acetylglucosaminyltransferase, isozyme A	MGAT4A	1.58E−02	−1.419
	golgi-associated, gamma adaptin ear containing, ARF binding protein 3	GGA3	1.59E−02	−1.176
	myotubularin related protein 4	MTMR4	1.59E−02	−1.554
	leucine rich repeat neuronal 2	LRRN2	1.59E−02	−1.213
	dynein, axonemal, light chain 1	DNAL1	1.59E−02	−1.866
	ADP-ribosylation factor 4	ARF4	1.59E−02	1.293
	tripeptidyl peptidase II	TPP2	1.60E−02	−1.274
	Smg-7 homolog, nonsense mediated mRNA decay factor (C. elegans)	SMG7	1.60E−02	1.256
	gamma-aminobutyric acid (GABA) B receptor, 2	GABBR2	1.60E−02	−1.274
	ubiquilin 4	UBQLN4	1.60E−02	−1.166
	S100 calcium binding protein A8	S100A8	1.61E−02	1.066
	solute carrier family 12 (sodium/potassium/chloride transporters), member 2	SLC12A2	1.61E−02	−1.259
	chromosome 16 open reading frame 53	C16orf53	1.62E−02	−1.467
	dapper, antagonist of beta-catenin, homolog 2 (Xenopus laevis)	DACT2	1.62E−02	−1.560
	neural precursor cell expressed, developmentally down-regulated 9	NEDD9	1.63E−02	1.32
	pre-B-cell leukemia homeobox 2	PBX2	1.63E−02	−1.206
	pim-3 oncogene	PIM3	1.63E−02	1.711
	guanine deaminase	GDA	1.63E−02	1.263
	family with sequence similarity 108, member C1	FAM108C1	1.64E−02	−1.182
	human immunodeficiency virus type I enhancer binding protein 2	HIVEP2	1.64E−02	−1.365
	CDGSH iron sulfur domain 2	CISD2	1.64E−02	−1.441
	cysteine and glycine-rich protein 2	CSRP2	1.65E−02	−1.459
	phytanoyl-CoA 2-hydroxylase interacting protein	PHYHIP	1.65E−02	−1.156
	exportin, tRNA (nuclear export receptor for tRNAs)	XPOT	1.66E−02	−1.208
	coronin, actin binding protein, 1C	CORO1C	1.66E−02	−1.185
	chemokine (C-X3-C motif) ligand 1	CX3CL1	1.69E−02	−1.106
	pellino homolog 1 (Drosophila)	PELI1	1.69E−02	1.384
	fibroblast growth factor receptor substrate 2	FRS2	1.69E−02	−1.305
	pyruvate dehyrogenase phosphatase catalytic subunit 2	PDP2	1.72E−02	1.316
	pleiomorphic adenoma gene 1	PLAG1	1.72E−02	1.157
	arachidonate 15-lipoxygenase	ALOX15	1.73E−02	1.136
	consortin, connexin sorting protein	CNST	1.74E−02	−1.057
	asparagine-linked glycosylation 10, alpha-1,2-glucosyltransferase homolog (S. pombe)	ALG10	1.74E−02	−1.275
	Rho family GTPase 2	RND2	1.74E−02	−1.058
	ubiquitin specific peptidase 10	USP10	1.75E−02	−1.162
	poly(rC) binding protein 3	PCBP3	1.76E−02	−1.186
	mitogen-activated protein kinase kinase kinase kinase 3	MAP4K3	1.77E−02	−1.281
	La ribonucleoprotein domain family, member 1	LARP1	1.77E−02	−1.142
	leucine rich repeat transmembrane neuronal 1	LRRTM1	1.77E−02	1.471
	RNA binding motif protein 10	RBM10	1.78E−02	1.229
	THO complex 4	THOC4	1.78E−02	1.376
	MON1 homolog B (yeast)	MON1B	1.78E−02	−1.186
	SET domain containing (lysine methyltransferase) 8	SETD8	1.78E−02	−1.160
	cholinergic receptor, nicotinic, alpha 7	CHRNA7	1.79E−02	−1.243
	cholinergic receptor, muscarinic 1	CHRM1	1.80E−02	−1.395
	RAB11B, member RAS oncogene family	RAB11B	1.81E−02	−1.070
	potassium channel tetramerisation domain containing 5	KCTD5	1.81E−02	−1.310
	kelch repeat and BTB (POZ) domain containing 8	KBTBD8	1.82E−02	−1.369
	muscleblind-like (Drosophila)	MBNL1	1.83E−02	1.084
	lymphoid enhancer-binding factor 1	LEF1	1.83E−02	−1.222
	interferon (alpha, beta and omega) receptor 1	IFNAR1	1.84E−02	−1.152
	DIRAS family, GTP-binding RAS-like 1	DIRAS1	1.84E−02	−1.158
	vesicle-associated membrane protein 1 (synaptobrevin 1)	VAMP1	1.85E−02	1.56
	EPM2A (laforin) interacting protein 1	EPM2AIP1	1.85E−02	−1.298
	plakophilin 4	PKP4	1.86E−02	−1.220
	beta-1,4-N-acetyl-galactosaminyl transferase 1	B4GALNT1	1.86E−02	−1.147
	Rab interacting lysosomal protein-like 2	RILPL2	1.86E−02	−1.135
	polycystic kidney disease 2 (autosomal dominant)	PKD2 (includes EG:18764)	1.87E−02	1.225
	oxysterol binding protein	OSBP	1.87E−02	−1.137
	EH-domain containing 4	EHD4	1.87E−02	1.119
	processing of precursor 1, ribonuclease P/MRP subunit (S. cerevisiae)	POP1	1.87E−02	−1.131
	S100 calcium binding protein A9	S100A9	1.88E−02	1.282
	death-associated protein kinase 1	DAPK1	1.89E−02	−1.451
	prickle homolog 1 (Drosophila)	PRICKLE1	1.90E−02	−1.239
	CD5 molecule	CD5	1.91E−02	1.195
	interleukin 1 receptor-like 2	IL1RL2	1.91E−02	1.194
	DEAH (Asp-Glu-Ala-Asp/His) box polypeptide 57	DHX57	1.91E−02	−1.148
	activating transcription factor 4 (tax-responsive enhancer element B67)	ATF4	1.91E−02	1.265
	general transcription factor IIIC, polypeptide 2, beta 110kDa	GTF3C2	1.92E−02	−1.141
	phosphatidylinositol-4-phosphate 5-kinase, type I, gamma	PIP5K1C	1.93E−02	−1.206
	protein tyrosine phosphatase, receptor type, U	PTPRU	1.94E−02	−1.068
	calcium channel, voltage-dependent, beta 3 subunit	CACNB3	1.94E−02	−1.198
	mitogen-activated protein kinase 3	MAPK3	1.95E−02	−1.076
	DnaJ (Hsp40) homolog, subfamily C, member 13	DNAJC13	1.96E−02	−1.228
	septin 4	SEPT4	1.96E−02	−1.219
	RER1 retention in endoplasmic reticulum 1 homolog (S. cerevisiae)	RER1	1.97E−02	−1.083
	NEDD4 binding protein 1	N4BP1	1.98E−02	−1.141
	G protein-coupled receptor associated sorting protein 1	GPRASP1	1.98E−02	−1.087
	eukaryotic translation initiation factor 5B	EIF5B	1.98E−02	−1.333
	solute carrier family 7 (cationic amino acid transporter, y+ system), member 4	SLC7A4	1.99E−02	−1.240
	teashirt zinc finger homeobox 1	TSHZ1	1.99E−02	−1.348
	protein kinase, AMP-activated, alpha 2 catalytic subunit	PRKAA2	2.00E−02	−1.253
	pleckstrin homology domain containing, family F (with FYVE domain) member 1	PLEKHF1	2.00E−02	1.304
	runt-related transcription factor 1; translocated to, 1 (cyclin D-related)	RUNX1T1	2.03E−02	−1.210
	zinc finger protein 8	ZNF8	2.04E−02	−1.318
	tubulin, beta 4	TUBB4	2.04E−02	−1.199
	tropomyosin 1 (alpha)	TPM1	2.04E−02	1.525
	KDEL (Lys-Asp-Glu-Leu) endoplasmic reticulum protein retention receptor 2	KDELR2	2.05E−02	−1.190
	G protein-coupled receptor 61	GPR61	2.05E−02	−1.403
	arginine vasopressin receptor 1A	AVPR1A	2.06E−02	1.404
	integrin alpha FG-GAP repeat containing 2	ITFG2	2.06E−02	1.113
	protein kinase, AMP-activated, gamma 2 non-catalytic subunit	PRKAG2	2.07E−02	−1.079
	ATPase, H+ transporting, lysosomal V0 subunit a2	ATP6V0A2	2.10E−02	−1.134
	LIM homeobox 5	LHX5	2.12E−02	1.088
	neuronal PAS domain protein 2	NPAS2	2.12E−02	−1.333
	FK506 binding protein 7	FKBP7	2.13E−02	1.254
	selectin P (granule membrane protein 140kDa, antigen CD62)	SELP	2.13E−02	−1.085
	elongation factor, RNA polymerase II, 2	ELL2	2.13E−02	1.425
	bone morphogenetic protein 8a	BMP8A	2.14E−02	1.099
	transducer of ERBB2, 1	TOB1	2.15E−02	1.522
	mitochondrial ribosomal protein L14	MRPL14	2.16E−02	−1.151
	neurocan	NCAN	2.16E−02	1.143
	proenkephalin	PENK	2.16E−02	1.385
	multiple endocrine neoplasia I	MEN1	2.17E−02	−1.266
	chemokine (C-C motif) ligand 7	CCL7	2.18E−02	1.739
	YY1 transcription factor	YY1	2.19E−02	−1.147
	adaptor-related protein complex 1, gamma 1 subunit	AP1G1	2.20E−02	−1.166
	myotubularin related protein 9	MTMR9	2.20E−02	−1.150
	Rho guanine nucleotide exchange factor (GEF) 4	ARHGEF4	2.21E−02	−1.170
	neurofilament, light polypeptide	NEFL	2.21E−02	1.249
	dihydropyrimidinase-like 4	DPYSL4	2.22E−02	−1.317
	ezrin	EZR	2.23E−02	1.262
	spermine oxidase	SMOX	2.23E−02	−1.229
	pleckstrin homology-like domain, family A, member 1	PHLDA1	2.25E−02	1.323
	RAE1 RNA export 1 homolog (S. pombe)	RAE1	2.25E−02	1.149
	cysteine-rich hydrophobic domain 2	CHIC2	2.25E−02	1.215
	calmodulin regulated spectrin-associated protein 1	CAMSAP1	2.25E−02	−1.383
	unc-51-like kinase 2 (C. elegans)	ULK2	2.26E−02	−1.144
	H1 histone family, member 0	H1F0	2.27E−02	−1.267
	zinc finger and BTB domain containing 43	ZBTB43	2.28E−02	−1.599
	transmembrane protein 87B	TMEM87B	2.28E−02	−1.459
	GAR1 ribonucleoprotein homolog (yeast)	GAR1	2.31E−02	−1.215
	pseudouridylate synthase 1	PUS1	2.32E−02	−1.095
	apoptosis-associated tyrosine kinase	AATK	2.33E−02	−1.245
	A kinase (PRKA) anchor protein 6	AKAP6	2.34E−02	1.205
	solute carrier family 2 (facilitated glucose transporter), member 3	SLC2A3	2.35E−02	1.689
	dedicator of cytokinesis 9	DOCK9	2.35E−02	−1.294
	ELAV (embryonic lethal, abnormal vision, Drosophila)-like 3 (Hu antigen C)	ELAVL3	2.35E−02	−1.128
	calpain 7	CAPN7	2.36E−02	−1.219
	UDP-N-acetyl-alpha-D-galactosamine:polypeptide N-acetylgalactosaminyltransferase 2 (GalNAc-T2)	GALNT2	2.36E−02	−1.308
	ISG15 ubiquitin-like modifier	ISG15	2.36E−02	1.5
	doublecortin-like kinase 3	DCLK3	2.37E−02	−1.405
	AT hook containing transcription factor 1	AHCTF1	2.39E−02	−1.296
	NADH dehydrogenase (ubiquinone) 1 alpha subcomplex, 12	NDUFA12	2.40E−02	−1.499
	PTK2 protein tyrosine kinase 2	PTK2	2.41E−02	−1.111
	breast carcinoma amplified sequence 3	BCAS3	2.41E−02	1.143
	tropomyosin 3	TPM3	2.41E−02	−1.136
	phosphoglycerate dehydrogenase	PHGDH	2.42E−02	1.2
	CLP1, cleavage and polyadenylation factor I subunit, homolog (S. cerevisiae)	CLP1	2.42E−02	−1.230
	ring finger protein 31	RNF31	2.44E−02	−1.180
	calcium homeostasis endoplasmic reticulum protein	CHERP	2.44E−02	−1.150
	solute carrier family 35, member E1	SLC35E1	2.45E−02	1.213
	RAB8B, member RAS oncogene family	RAB8B	2.45E−02	−1.128
	forkhead box J3	FOXJ3	2.45E−02	−1.104
	polymerase (RNA) II (DNA directed) polypeptide B, 140kDa	POLR2B	2.45E−02	−1.218
	transmembrane protein 131	TMEM131	2.46E−02	−1.308
	A kinase (PRKA) anchor protein 1	AKAP1	2.46E−02	1.174
	SEC24 family, member C (S. cerevisiae)	SEC24C	2.46E−02	−1.161
	ubinuclein 1	UBN1	2.46E−02	−1.520
	myeloid/lymphoid or mixed-lineage leukemia (trithorax homolog, Drosophila); translocated to, 4	MLLT4	2.46E−02	−1.225
	ring finger protein (C3H2C3 type) 6	RNF6	2.46E−02	−1.745
	RWD domain containing 4	RWDD4	2.47E−02	1.087
	oligodendrocyte lineage transcription factor 2	OLIG2	2.47E−02	1.163
	striatin, calmodulin binding protein 4	STRN4	2.48E−02	−1.135
	ATP-binding cassette, sub-family C (CFTR/MRP), member 5	ABCC5	2.49E−02	−1.836
	laminin, gamma 2	LAMC2	2.50E−02	1.232
	DEAD (Asp-Glu-Ala-Asp) box polypeptide 6	DDX6	2.50E−02	−1.554
	chromosome 22 open reading frame 30	C22orf30	2.52E−02	−1.193
	drebrin 1	DBN1	2.52E−02	−1.098
	myeloid/lymphoid or mixed-lineage leukemia 5 (trithorax homolog, Drosophila)	MLL5	2.53E−02	−1.232
	nucleolar and spindle associated protein 1	NUSAP1	2.54E−02	1.307
	parkinson protein 2, E3 ubiquitin protein ligase (parkin)	PARK2	2.54E−02	1.196
	zinc finger protein 322A	ZNF322A	2.56E−02	−1.533
	oxysterol binding protein 2	OSBP2	2.56E−02	−1.159
	DNA-damage-inducible transcript 4	DDIT4	2.57E−02	−1.301
	dynamin 1	DNM1	2.57E−02	−1.107
	bromodomain adjacent to zinc finger domain, 2B	BAZ2B	2.58E−02	−1.383
	c-abl oncogene 1, non-receptor tyrosine kinase	ABL1	2.58E−02	−1.151
	peroxisomal biogenesis factor 5	PEX5	2.58E−02	1.145
	round spermatid basic protein 1	RSBN1	2.58E−02	−1.322
	Rap guanine nucleotide exchange factor (GEF) 2	RAPGEF2	2.59E−02	−1.197
	ERBB receptor feedback inhibitor 1	ERRFI1	2.59E−02	1.927
	erythrocyte membrane protein band 4.1-like 1	EPB41L1	2.60E−02	−1.307
	adrenergic, alpha-2C-, receptor	ADRA2C	2.60E−02	−1.299
	sorting nexin 18	SNX18	2.63E−02	1.489
	deoxythymidylate kinase (thymidylate kinase)	DTYMK	2.64E−02	1.24
	POZ (BTB) and AT hook containing zinc finger 1	PATZ1	2.65E−02	−1.396
	transmembrane protein 109	TMEM109	2.66E−02	−1.218
	solute carrier family 1 (high affinity aspartate/glutamate transporter), member 6	SLC1A6	2.66E−02	−1.200
	neurexin 3	NRXN3	2.67E−02	1.061
	gamma-aminobutyric acid (GABA) B receptor, 1	GABBR1	2.67E−02	−1.225
	excision repair cross-complementing rodent repair deficiency, complementation group 6	ERCC6	2.67E−02	−1.267
	inositol 1,4,5-trisphosphate 3-kinase C	ITPKC	2.68E−02	1.249
	lipocalin 1 (tear prealbumin)	LCN1	2.68E−02	1.148
	vasoactive intestinal peptide receptor 1	VIPR1	2.69E−02	−1.789
	Ras homolog enriched in brain	RHEB	2.70E−02	1.119
	uveal autoantigen with coiled-coil domains and ankyrin repeats	UACA	2.70E−02	1.71
	growth arrest-specific 5 (non-protein coding)	GAS5	2.70E−02	−1.717
	TEA domain family member 3	TEAD3	2.71E−02	1.339
	UDP glucuronosyltransferase 2 family, polypeptide B4	UGT2B4	2.71E−02	1.044
	adenylate cyclase activating polypeptide 1 (pituitary)	ADCYAP1	2.72E−02	1.363
	neurofilament, heavy polypeptide	NEFH	2.75E−02	−1.188
	Zic family member 3 (odd-paired homolog, Drosophila)	ZIC3	2.77E−02	−1.604
	guanine nucleotide binding protein (G protein), alpha 11 (Gq class)	GNA11	2.77E−02	−1.258
	polypyrimidine tract binding protein 1	PTBP1	2.78E−02	1.235
	casein kinase 2, alpha prime polypeptide	CSNK2A2	2.79E−02	−1.237
	Ras and Rab interactor 2	RIN2	2.79E−02	1.212
	chromosome 14 open reading frame 129	C14orf129	2.80E−02	1.114
	SET domain containing 5	SETD5	2.80E−02	−1.292
	integrin, alpha 6	ITGA6	2.81E−02	1.166
	UDP-glucose ceramide glucosyltransferase	UGCG	2.81E−02	−1.437
	TROVE domain family, member 2	TROVE2	2.81E−02	−1.206
	AT rich interactive domain 1A (SWI-like)	ARID1A	2.81E−02	−1.209
	ubiquitin-conjugating enzyme E2 variant 1	UBE2V1	2.81E−02	−1.118
	phosphoinositide-3-kinase, regulatory subunit 2 (beta)	PIK3R2	2.82E−02	−1.155
	heterogeneous nuclear ribonucleoprotein D-like	HNRPDL	2.82E−02	1.139
	ataxin 2-like	ATXN2L	2.82E−02	1.139
	serine incorporator 2	SERINC2	2.83E−02	1.222
	aldehyde dehydrogenase 1 family, member A1	ALDH1A1	2.83E−02	−1.491
	flotillin 2	FLOT2	2.83E−02	−1.123
	ectonucleotide pyrophosphatase/phosphodiesterase 4 (putative)	ENPP4	2.83E−02	−1.621
	zona pellucida glycoprotein 3 (sperm receptor)	ZP3	2.84E−02	1.085
	MAP6 domain containing 1	MAP6D1	2.85E−02	1.144
	ariadne homolog, ubiquitin-conjugating enzyme E2 binding protein, 1 (Drosophila)	ARIH1	2.86E−02	1.12
	thioredoxin domain containing 17	TXNDC17	2.86E−02	1.304
	secretory carrier membrane protein 5	SCAMP5	2.86E−02	−1.205
	lysine (K)-specific demethylase 5B	KDM5B	2.88E−02	−1.259
	glucose-6-phosphatase, catalytic subunit	G6PC	2.89E−02	1.161
	integrator complex subunit 6	INTS6	2.89E−02	1.164
	splicing factor 3b, subunit 1, 155kDa	SF3B1	2.90E−02	−1.407
	coactivator-associated arginine methyltransferase 1	CARM1	2.91E−02	−1.223
	ArfGAP with dual PH domains 1	ADAP1	2.91E−02	−1.265
	tripartite motif-containing 46	TRIM46	2.92E−02	−1.147
	nudix (nucleoside diphosphate linked moiety X)-type motif 3	NUDT3	2.92E−02	−1.137
	phospholipase D2	PLD2	2.95E−02	−1.051
	nemo-like kinase	NLK	2.95E−02	−1.255
	mitogen-activated protein kinase-activated protein kinase 5	MAPKAPK5	2.95E−02	−1.200
	protein arginine methyltransferase 5	PRMT5	2.96E−02	−1.094
	RAP2A, member of RAS oncogene family	RAP2A	2.97E−02	1.334
	N-myc downstream regulated 1	NDRG1	2.97E−02	1.488
	cortistatin	CORT	2.99E−02	1.166
	nuclear factor of kappa light polypeptide gene enhancer in B-cells inhibitor, zeta	NFKBIZ	2.99E−02	1.383
	glutamate receptor interacting protein 2	GRIP2	3.00E−02	−1.229
	thyroid hormone receptor interactor 12	TRIP12	3.01E−02	−1.128
	SH3-domain GRB2-like 1	SH3GL1	3.02E−02	1.083
	growth arrest-specific 6	GAS6	3.02E−02	−1.194
	eukaryotic translation initiation factor 4 gamma, 1	EIF4G1	3.02E−02	−1.150
	par-6 partitioning defective 6 homolog alpha (C. elegans)	PARD6A	3.03E−02	1.176
	glucocorticoid receptor DNA binding factor 1	GRLF1	3.03E−02	−1.329
	Rtf1, Paf1/RNA polymerase II complex component, homolog (S. cerevisiae)	RTF1	3.03E−02	−1.146
	KIAA1033	KIAA1033	3.04E−02	−1.376
	phosphoglycerate kinase 1	PGK1	3.04E−02	−1.228
	cyclin-dependent kinase-like 3	CDKL3	3.05E−02	1.203
	v-Ki-ras2 Kirsten rat sarcoma viral oncogene homolog	KRAS	3.05E−02	−1.156
	CDC42 small effector 1	CDC42SE1	3.06E−02	1.106
	integrin, alpha 7	ITGA7	3.07E−02	1.198
	activin A receptor, type IIB	ACVR2B	3.09E−02	−1.317
	allograft inflammatory factor 1-like	AIF1L	3.10E−02	−1.202
	apoptotic peptidase activating factor 1	APAF1	3.11E−02	−1.125
	elongation protein 2 homolog (S. cerevisiae)	ELP2	3.11E−02	−1.106
	protein kinase C, iota	PRKCI	3.11E−02	−1.105
	24-dehydrocholesterol reductase	DHCR24	3.12E−02	−1.216
	GC-rich sequence DNA-binding factor 1	GCFC1	3.12E−02	−1.167
	Rho GDP dissociation inhibitor (GDI) alpha	ARHGDIA	3.12E−02	−1.162
	prokineticin receptor 1	PROKR1	3.12E−02	1.121
	poliovirus receptor	PVR	3.13E−02	2.129
	pygopus homolog 2 (Drosophila)	PYGO2	3.13E−02	−1.166
	GRIP and coiled-coil domain containing 2	GCC2	3.13E−02	−1.300
	family with sequence similarity 46, member A	FAM46A	3.14E−02	1.221
	myosin phosphatase Rho interacting protein	MPRIP	3.14E−02	−1.213
	receptor accessory protein 5	REEP5	3.14E−02	−1.082
	eukaryotic translation initiation factor 2C, 2	EIF2C2	3.16E−02	−1.318
	poly(A) polymerase gamma	PAPOLG	3.16E−02	1.276
	V-set domain containing T cell activation inhibitor 1	VTCN1	3.16E−02	1.075
	BCL2-associated athanogene 3	BAG3	3.18E−02	2.133
	eukaryotic elongation factor-2 kinase	EEF2K	3.18E−02	1.159
	phosphatidylinositol 4-kinase, catalytic, alpha	PI4KA	3.18E−02	−1.212
	family with sequence similarity 179, member B	FAM179B	3.18E−02	−1.453
	SMAD family member 7	SMAD7	3.21E−02	−1.228
	family with sequence similarity 171, member A1	FAM171A1	3.21E−02	−1.206
	ubiquitin-like 3	UBL3	3.21E−02	−1.123
	interleukin 1 receptor, type II	IL1R2	3.23E−02	1.219
	proliferating cell nuclear antigen	PCNA	3.24E−02	1.31
	WAP four-disulfide core domain 2	WFDC2	3.24E−02	1.088
	eukaryotic translation initiation factor 3, subunit H	EIF3H	3.24E−02	1.114
	zinc finger protein 518A	ZNF518A	3.25E−02	−1.465
	sphingosine-1-phosphate phosphatase 1	SGPP1	3.25E−02	−1.381
	peroxisome proliferator-activated receptor delta	PPARD	3.25E−02	1.12
	diacylglycerol O-acyltransferase 2	DGAT2	3.26E−02	−1.189
	sulfatase 2	SULF2	3.26E−02	−1.218
	defensin beta 4	Defb4	3.29E−02	1.157
	trafficking protein particle complex 9	TRAPPC9	3.31E−02	−1.114
	synaptosomal-associated protein, 29kDa	SNAP29	3.33E−02	−1.109
	lactamase, beta	LACTB	3.35E−02	1.096
	UDP-GlcNAc:betaGal beta-1,3-N-acetylglucosaminyltransferase 2	B3GNT2	3.36E−02	1.129
	synuclein, alpha interacting protein	SNCAIP	3.36E−02	−1.169
	chromodomain helicase DNA binding protein 8	CHD8	3.37E−02	−1.134
	prokineticin receptor 2	PROKR2	3.37E−02	1.204
	homeobox containing 1	HMBOX1	3.42E−02	1.145
	glycoprotein hormones, alpha polypeptide	CGA	3.43E−02	1.284
	natriuretic peptide receptor C/guanylate cyclase C (atrionatriuretic peptide receptor C)	NPR3	3.44E−02	1.13
	v-ets erythroblastosis virus E26 oncogene homolog 2 (avian)	ETS2	3.44E−02	−1.241
	opioid receptor, kappa 1	OPRK1	3.45E−02	−1.534
	importin 13	IPO13	3.45E−02	−1.149
	Purkinje cell protein 4 like 1	PCP4L1	3.45E−02	−1.300
	gastric inhibitory polypeptide receptor	GIPR	3.45E−02	−1.108
	tumor necrosis factor, alpha-induced protein 6	TNFAIP6	3.47E−02	1.605
	additional sex combs like 1 (Drosophila)	ASXL1	3.47E−02	−1.378
	ubiquitin specific peptidase 33	USP33	3.47E−02	−1.223
	cytochrome c, testis	Cyct	3.49E−02	1.06
	G protein-coupled receptor 12	GPR12	3.49E−02	−1.466
	CCR4-NOT transcription complex, subunit 1	CNOT1	3.50E−02	−1.285
	zinc finger protein 354A	ZNF354A	3.53E−02	−1.156
	interleukin 18 (interferon-gamma-inducing factor)	IL18	3.54E−02	1.211
	Kruppel-like factor 9	KLF9	3.54E−02	−1.168
	microtubule associated tumor suppressor 1	MTUS1	3.54E−02	1.306
	cytoplasmic linker associated protein 1	CLASP1	3.54E−02	−1.202
	kinesin family member 3B	KIF3B	3.55E−02	−1.236
	A kinase (PRKA) anchor protein 11	AKAP11	3.55E−02	−1.124
	ubiquitin-conjugating enzyme E2R 2	UBE2R2	3.56E−02	−1.088
	cyclin-dependent kinase 17	CDK17	3.56E−02	−1.141
	ligand of numb-protein X 2	LNX2	3.58E−02	−1.310
	RNA binding motif protein 16	RBM16	3.58E−02	−1.217
	methyl-CpG binding domain protein 1	MBD1	3.59E−02	−1.168
	polymerase (DNA directed) kappa	POLK	3.61E−02	1.092
	dopa decarboxylase (aromatic L-amino acid decarboxylase)	DDC	3.61E−02	1.208
	basic helix-loop-helix family, member e40	BHLHE40	3.62E−02	−1.282
	calcium channel, voltage-dependent, gamma subunit 2	CACNG2	3.63E−02	−1.188
	SERTA domain containing 4	SERTAD4	3.64E−02	−1.099
	prolactin family 3, subfamily b, member 1	Prl3b1	3.64E−02	1.121
	mal, T-cell differentiation protein	MAL	3.65E−02	−1.219
	TANK-binding kinase 1	TBK1	3.66E−02	−1.319
	prolactin receptor	PRLR	3.67E−02	1.192
	RB-associated KRAB zinc finger	RBAK	3.67E−02	−1.345
	growth factor receptor-bound protein 2	GRB2	3.67E−02	−1.094
	PHD finger protein 12	PHF12	3.69E−02	−1.444
	Kell blood group, metallo-endopeptidase	KEL	3.69E−02	1.143
	cut-like homeobox 2	CUX2	3.69E−02	−1.359
	trinucleotide repeat containing 6A	TNRC6A	3.70E−02	−1.378
	dishevelled associated activator of morphogenesis 1	DAAM1	3.70E−02	−1.187
	phospholipase C, beta 4	PLCB4	3.70E−02	−1.387
	exportin 6	XPO6	3.70E−02	−1.229
	zymogen granule protein 16 homolog (rat)	ZG16	3.70E−02	1.163
	URB2 ribosome biogenesis 2 homolog (S. cerevisiae)	URB2	3.70E−02	−1.117
	MYST histone acetyltransferase (monocytic leukemia) 3	MYST3	3.71E−02	−1.343
	synapsin I	SYN1	3.72E−02	−1.156
	chemokine (C-C motif) receptor-like 2	CCRL2	3.72E−02	1.174
	leprecan-like 4	LEPREL4	3.72E−02	1.128
	signal transducer and activator of transcription 5B	STAT5B	3.72E−02	1.194
	iron-responsive element binding protein 2	IREB2	3.73E−02	−1.391
	G protein regulated inducer of neurite outgrowth 1	GPRIN1	3.74E−02	−1.207
	kelch-like 24 (Drosophila)	KLHL24	3.74E−02	−1.200
	arylsulfatase G	ARSG	3.74E−02	1.071
	platelet/endothelial cell adhesion molecule	PECAM1	3.74E−02	−1.128
	heat shock transcription factor 2	HSF2	3.75E−02	1.2
	regulator of G-protein signaling 12	RGS12	3.76E−02	−1.272
	Impact homolog (mouse)	IMPACT	3.76E−02	1.329
	prolactin releasing hormone receptor	PRLHR	3.76E−02	1.164
	chromosome 12 open reading frame 35	C12orf35	3.77E−02	−1.351
	peptidoglycan recognition protein 1	PGLYRP1	3.78E−02	1.247
	Rho guanine nucleotide exchange factor (GEF) 3	ARHGEF3	3.79E−02	−1.201
	chromosome 2 open reading frame 18	C2orf18	3.80E−02	−1.211
	general transcription factor IIH, polypeptide 5	GTF2H5	3.80E−02	1.093
	double C2-like domains, beta	DOC2B	3.80E−02	1.077
	trinucleotide repeat containing 6B	TNRC6B	3.80E−02	−1.286
	zinc finger protein 318	ZNF318	3.81E−02	−1.163
	solute carrier family 11 (proton-coupled divalent metal ion transporters), member 2	SLC11A2	3.81E−02	1.078
	notch 3	NOTCH3	3.83E−02	1.262
	frizzled homolog 7 (Drosophila)	FZD7	3.83E−02	−1.152
	cordon-bleu homolog (mouse)	COBL	3.85E−02	−1.403
	cysteinyl leukotriene receptor 2	CYSLTR2	3.86E−02	1.119
	BSD domain containing 1	BSDC1	3.86E−02	−1.315
	chromosome 11 open reading frame 54	C11orf54	3.87E−02	−1.363
	zinc finger protein 451	ZNF451	3.87E−02	−1.358
	TYRO protein tyrosine kinase binding protein	TYROBP	3.87E−02	1.174
	parvin, beta	PARVB	3.88E−02	1.11
	EF-hand domain family, member D2	EFHD2	3.88E−02	−1.162
	golgi SNAP receptor complex member 1	GOSR1	3.88E−02	−1.306
	purine-rich element binding protein A	PURA	3.88E−02	−1.288
	activin A receptor, type I	ACVR1	3.92E−02	−1.302
	kinesin family member 3C	KIF3C	3.93E−02	−1.202
	SLAIN motif family, member 2	SLAIN2	3.93E−02	−1.552
	G protein-coupled receptor 88	GPR88	3.94E−02	−1.713
	furry homolog (Drosophila)	FRY	3.95E−02	−1.251
	SRSF protein kinase 1	SRPK1	3.95E−02	−1.381
	ubiquitin-like modifier activating enzyme 2	UBA2	3.95E−02	−1.065
	heat shock 27kDa protein 1	HSPB1	3.96E−02	2.097
	kelch-like 22 (Drosophila)	KLHL22	3.96E−02	−1.157
	signal-regulatory protein alpha	SIRPA	3.98E−02	−1.123
	ralA binding protein 1	RALBP1	3.98E−02	−1.195
	lin-28 homolog A (C. elegans)	LIN28A	3.98E−02	1.101
	WD repeat domain, phosphoinositide interacting 1	WIPI1	3.98E−02	1.176
	KIAA0182	KIAA0182	3.99E−02	−1.290
	tumor necrosis factor receptor superfamily, member 11b	TNFRSF11B	3.99E−02	−1.641
	solute carrier family 9 (sodium/hydrogen exchanger), member 1	SLC9A1	4.00E−02	−1.184
	peroxisomal biogenesis factor 13	PEX13	4.00E−02	1.274
	zinc finger RNA binding protein	ZFR	4.01E−02	−1.097
	metastasis associated 1 family, member 2	MTA2	4.01E−02	−1.142
	MAX gene associated	MGA	4.01E−02	−1.536
	nucleoporin 210kDa	NUP210	4.02E−02	−1.185
	bromo adjacent homology domain containing 1	BAHD1	4.02E−02	−1.156
	adaptor-related protein complex 3, delta 1 subunit	AP3D1	4.02E−02	−1.172
	zinc finger protein 259	ZNF259	4.03E−02	1.125
	GDNF-inducible zinc finger protein 1	GZF1	4.03E−02	−1.330
	protein tyrosine phosphatase, non-receptor type 12	PTPN12	4.04E−02	1.312
	c-ros oncogene 1 , receptor tyrosine kinase	ROS1	4.05E−02	1.193
	ATP-binding cassette, sub-family G (WHITE), member 1	ABCG1	4.06E−02	−1.194
	chaperonin containing TCP1, subunit 4 (delta)	CCT4	4.07E−02	1.082
	platelet-derived growth factor receptor, beta polypeptide	PDGFRB	4.07E−02	1.18
	synaptic vesicle glycoprotein 2B	SV2B	4.07E−02	−2.593
	EPH receptor B3	EPHB3	4.08E−02	−1.587
	Ras-related associated with diabetes	RRAD	4.08E−02	1.251
	zinc finger protein 496	ZNF496	4.09E−02	−1.122
	kelch-like ECH-associated protein 1	KEAP1	4.09E−02	−1.138
	matrix metallopeptidase 17 (membrane-inserted)	MMP17	4.10E−02	−1.214
	glutaryl-CoA dehydrogenase	GCDH	4.12E−02	1.282
	notch 4	NOTCH4	4.12E−02	1.25
	sphingomyelin phosphodiesterase, acid-like 3A	SMPDL3A	4.14E−02	−1.213
	filamin A interacting protein 1	FILIP1	4.15E−02	1.257
	inducible T-cell co-stimulator	ICOS	4.15E−02	1.092
	kelch domain containing 2	KLHDC2	4.15E−02	1.11
	egl nine homolog 1 (C. elegans)	EGLN1	4.15E−02	−1.100
	septin 9	SEPT9	4.16E−02	−1.269
	protein phosphatase 1, regulatory (inhibitor) subunit 1B	PPP1R1B	4.16E−02	−1.160
	SREBF chaperone	SCAP	4.17E−02	−1.181
	family with sequence similarity 134, member B	FAM134B	4.18E−02	1.141
	family with sequence similarity 189, member B	FAM189B	4.19E−02	−1.121
	suppressor of cytokine signaling 3	SOCS3	4.19E−02	1.23
	MAP3K12 binding inhibitory protein 1	MBIP	4.19E−02	−1.891
	microfibrillar-associated protein 3	MFAP3	4.20E−02	−1.363
	latrophilin 3	LPHN3	4.21E−02	−1.256
	PRP19/PSO4 pre-mRNA processing factor 19 homolog (S. cerevisiae)	PRPF19	4.21E−02	−1.211
	malonyl CoA:ACP acyltransferase (mitochondrial)	MCAT	4.23E−02	1.204
	ubiquitin specific peptidase 30	USP30	4.24E−02	1.112
	neuromedin U receptor 2	NMUR2	4.24E−02	1.125
	casein kinase 1, epsilon	CSNK1E	4.25E−02	−1.300
	glutamyl-prolyl-tRNA synthetase	EPRS	4.25E−02	1.167
	secreted phosphoprotein 1	SPP1	4.25E−02	1.175
	zer-1 homolog (C. elegans)	ZER1	4.25E−02	−1.196
	RAD50 interactor 1	RINT1	4.25E−02	−1.222
	Ras protein-specific guanine nucleotide-releasing factor 1	RASGRF1	4.26E−02	1.646
	nuclear receptor coactivator 1	NCOA1	4.27E−02	1.141
	paralemmin	PALM	4.28E−02	−1.095
	G patch domain and ankyrin repeats 1	GPANK1	4.29E−02	−1.195
	structural maintenance of chromosomes 3	SMC3	4.30E−02	−1.204
	cyclin-dependent kinase inhibitor 2A (melanoma, p16, inhibits CDK4)	CDKN2A	4.31E−02	1.079
	ELOVL family member 5, elongation of long chain fatty acids (FEN1/Elo2, SUR4/Elo3-like, yeast)	ELOVL5	4.31E−02	1.341
	solute carrier family 25, member 39	SLC25A39	4.32E−02	−1.064
	membrane-associated ring finger (C3HC4) 6	MARCH6	4.33E−02	1.232
	epithelial cell adhesion molecule	EPCAM	4.34E−02	1.073
	slit homolog 2 (Drosophila)	SLIT2	4.34E−02	−1.100
