# Supplementary material for: Transcriptional analysis of rat piriform cortex following exposure to the organophosphonate anticholinesterase sarin and induction of seizures
Source: J Neuroinflammation. 2011 Jul 21;8:83. doi: 10.1186/1742-2094-8-83 (PMC3199787; doi:10.1186/1742-2094-8-83)
Supplement: Additional file 6 — Top ≤ 800 genes altered at 6 h post-seizure onset (p-value cutoff ≤ 2.54 × 10-3). [file 1742-2094-8-83-S6.XLS]

## Sheet: Sheet0
	Top 800 Significantly Altered Genes at 6 h Post-Seizure Onset used for Gene Ontology Analysis
	Entrez Gene Name	Symbol	p-value	Fold Change
	deoxythymidylate kinase (thymidylate kinase)	DTYMK	3.20E−07	1.86
	nuclear receptor subfamily 4, group A, member 3	NR4A3	6.53E−07	11.198
	serine/threonine kinase 40	STK40	1.03E−06	2.334
	regulator of G-protein signaling 2, 24kDa	RGS2	1.26E−06	4.384
	chemokine (C-C motif) ligand 3	CCL3	2.45E−06	20.289
	dolichyl-phosphate mannosyltransferase polypeptide 1, catalytic subunit	DPM1	2.72E−06	4.313
	transmembrane BAX inhibitor motif containing 1	TMBIM1	3.38E−06	4.576
	mitogen-activated protein kinase kinase 3	MAP2K3	3.62E−06	3.925
	tropomyosin 3	TPM3	3.86E−06	2.036
	calcitonin-related polypeptide beta	CALCB	4.73E−06	30.076
	matrix metallopeptidase 9 (gelatinase B, 92kDa gelatinase, 92kDa type IV collagenase)	MMP9	4.77E−06	4.253
	doublecortin	DCX	5.06E−06	−1.907
	family with sequence similarity 129, member B	FAM129B	5.97E−06	3.017
	solute carrier family 16, member 1 (monocarboxylic acid transporter 1)	SLC16A1	6.67E−06	2.316
	serine/threonine kinase receptor associated protein	STRAP	9.04E−06	1.349
	protein phosphatase 2, regulatory subunit B', alpha	PPP2R5A	1.09E−05	1.529
	heat shock 60kDa protein 1 (chaperonin)	HSPD1	1.15E−05	1.434
	growth arrest and DNA-damage-inducible, beta	GADD45B	1.16E−05	12.262
	chemokine (C-X-C motif) ligand 2	CXCL2	1.25E−05	6.494
	early growth response 4	EGR4	1.45E−05	18.539
	elongation protein 2 homolog (S. cerevisiae)	ELP2	1.62E−05	−1.506
	eukaryotic translation initiation factor 6	EIF6	1.71E−05	1.402
	SERTA domain containing 2	SERTAD2	1.73E−05	1.957
	chromosome 17 open reading frame 68	C17orf68	1.75E−05	−1.377
	oxidized low density lipoprotein (lectin-like) receptor 1	OLR1	1.77E−05	18.905
	carbonyl reductase 1	CBR1	1.78E−05	2.005
	abhydrolase domain containing 6	ABHD6	1.82E−05	−1.643
	serum response factor (c-fos serum response element-binding transcription factor)	SRF	1.84E−05	1.834
	CD44 molecule (Indian blood group)	CD44	1.84E−05	3.052
	tenascin C	TNC	1.91E−05	2.763
	doublecortin-like kinase 1	DCLK1	1.98E−05	5.552
	lipocalin 2	LCN2	2.04E−05	10.438
	RNA binding motif protein 5	RBM5	2.04E−05	−3.085
	SMAD family member 1	SMAD1	2.11E−05	2.49
	actin-binding Rho activating protein	ABRA	2.17E−05	10.279
	ras homolog gene family, member C	RHOC	2.20E−05	1.554
	carnitine palmitoyltransferase 1A (liver)	CPT1A	2.23E−05	−1.886
	tissue factor pathway inhibitor 2	TFPI2	2.33E−05	16.055
	Fas apoptotic inhibitory molecule	FAIM	2.40E−05	2.007
	moesin	MSN	2.47E−05	2.248
	carbohydrate sulfotransferase 10	CHST10	2.63E−05	2.187
	DnaJ (Hsp40) homolog, subfamily B, member 1	DNAJB1	2.65E−05	3.806
	cAMP responsive element modulator	CREM	2.69E−05	5.116
	VGF nerve growth factor inducible	VGF	2.80E−05	2.878
	protocadherin 8	PCDH8	2.80E−05	4.746
	prostaglandin E synthase	PTGES	2.85E−05	17.817
	speedy homolog A (Xenopus laevis)	SPDYA	2.88E−05	−1.297
	heat shock 105kDa/110kDa protein 1	HSPH1	2.91E−05	3.919
	brain-derived neurotrophic factor	BDNF	3.00E−05	17.415
	RIO kinase 3 (yeast)	RIOK3	3.05E−05	1.773
	discs, large (Drosophila) homolog-associated protein 2	DLGAP2	3.20E−05	1.749
	heterogeneous nuclear ribonucleoprotein U-like 1	HNRNPUL1	3.52E−05	−1.264
	isocitrate dehydrogenase 2 (NADP+), mitochondrial	IDH2	3.56E−05	−1.997
	sterile alpha motif domain containing 4A	SAMD4A	3.61E−05	2.257
	adrenomedullin	ADM	3.64E−05	3.12
	signal transducer and activator of transcription 3 (acute-phase response factor)	STAT3	4.11E−05	2.295
	CASP8 and FADD-like apoptosis regulator	CFLAR	4.15E−05	2.452
	glycoprotein (transmembrane) nmb	GPNMB	4.16E−05	7.204
	WD repeat domain 13	WDR13	4.22E−05	−1.229
	cAMP-regulated phosphoprotein, 19kDa	ARPP19	4.25E−05	2.765
	nudE nuclear distribution gene E homolog (A. nidulans)-like 1	NDEL1	4.39E−05	2.175
	growth arrest and DNA-damage-inducible, gamma	GADD45G	4.51E−05	17.63
	chemokine (C-X-C motif) ligand 3	CXCL3	4.55E−05	4.76
	homer homolog 1 (Drosophila)	HOMER1	4.56E−05	20.41
	DNA-damage-inducible transcript 3	DDIT3	4.59E−05	2.591
	F-box protein 33	FBXO33	4.82E−05	4.819
	ariadne homolog, ubiquitin-conjugating enzyme E2 binding protein, 1 (Drosophila)	ARIH1	4.95E−05	6.112
	exostosin 1	EXT1	5.05E−05	2.727
	pyruvate dehydrogenase kinase, isozyme 2	PDK2	5.19E−05	−1.543
	UDP-glucose 6-dehydrogenase	UGDH	5.23E−05	2.197
	ubiquitin-conjugating enzyme E2I (UBC9 homolog, yeast)	UBE2I	5.46E−05	−1.228
	mitogen-activated protein kinase kinase 6	MAP2K6	5.52E−05	−1.973
	TSC22 domain family, member 4	TSC22D4	5.61E−05	1.526
	nuclear factor, interleukin 3 regulated	NFIL3	5.69E−05	7.797
	tachykinin, precursor 1	TAC1	5.74E−05	6.227
	Kruppel-like factor 15	KLF15	5.85E−05	−4.792
	sulfiredoxin 1	SRXN1	5.95E−05	4.203
	pim-3 oncogene	PIM3	5.96E−05	3.217
	vascular endothelial growth factor A	VEGFA	6.06E−05	1.897
	neural precursor cell expressed, developmentally down-regulated 9	NEDD9	6.23E−05	4.122
	protein tyrosine phosphatase, receptor type, O	PTPRO	6.25E−05	2.149
	IMP (inosine 5'-monophosphate) dehydrogenase 2	IMPDH2	6.49E−05	2.325
	EH-domain containing 4	EHD4	6.80E−05	1.524
	numb homolog (Drosophila)	NUMB	6.85E−05	2.579
	peptidylprolyl isomerase G (cyclophilin G)	PPIG	6.90E−05	2.392
	SRY (sex determining region Y)-box 17	SOX17	7.02E−05	−3.996
	nucleoporin 205kDa	NUP205	7.08E−05	1.479
	Cbp/p300-interacting transactivator, with Glu/Asp-rich carboxy-terminal domain, 2	CITED2	7.09E−05	4.808
	microtubule-associated protein, RP/EB family, member 1	MAPRE1	7.10E−05	1.75
	actin binding LIM protein family, member 2	ABLIM2	7.10E−05	−1.199
	RGM domain family, member A	RGMA	7.21E−05	−1.617
	phospholipid transfer protein	PLTP	7.63E−05	−2.087
	ring finger protein 149	RNF149	7.68E−05	1.407
	heterogeneous nuclear ribonucleoprotein A2/B1	HNRNPA2B1	7.85E−05	2.405
	parathyroid hormone 2 receptor	PTH2R	7.90E−05	1.213
	bromodomain containing 3	BRD3	7.96E−05	−1.711
	THO complex 4	THOC4	8.06E−05	2.675
	midnolin	MIDN	8.14E−05	2.938
	laminin, beta 1	LAMB1	8.20E−05	1.644
	interleukin 1 receptor, type II	IL1R2	8.29E−05	1.487
	REST corepressor 1	RCOR1	8.45E−05	2.072
	syndecan 4	SDC4	8.85E−05	1.894
	fibroblast growth factor receptor 3	FGFR3	8.91E−05	−2.082
	FERM and PDZ domain containing 1	FRMPD1	9.03E−05	2.651
	elongation factor, RNA polymerase II, 2	ELL2	9.07E−05	3.635
	myosin VB	MYO5B	9.18E−05	−1.514
	inhibin, beta A	INHBA	9.19E−05	2.155
	heme oxygenase (decycling) 1	HMOX1	9.43E−05	6.282
	retinoblastoma-like 2 (p130)	RBL2	9.47E−05	−1.896
	heterogeneous nuclear ribonucleoprotein F	HNRNPF	9.48E−05	1.425
	CCAAT/enhancer binding protein (C/EBP), delta	CEBPD	9.53E−05	11.789
	tetratricopeptide repeat domain 39B	TTC39B	9.65E−05	1.408
	tubulin, beta 6	TUBB6	9.79E−05	5.367
	caspase 3, apoptosis-related cysteine peptidase	CASP3	9.81E−05	2.776
	dual specificity phosphatase 14	DUSP14	9.86E−05	1.857
	enoyl CoA hydratase 1, peroxisomal	ECH1	9.95E−05	−1.989
	E74-like factor 1 (ets domain transcription factor)	ELF1	1.01E−04	1.187
	DEAD (Asp-Glu-Ala-Asp) box polypeptide 17	DDX17	1.01E−04	2.795
	chromosome 11 open reading frame 68	C11orf68	1.02E−04	−1.310
	zinc finger and BTB domain containing 9	ZBTB9	1.04E−04	−1.301
	SLAIN motif family, member 2	SLAIN2	1.05E−04	2.179
	splicing factor 1	SF1	1.05E−04	1.734
	GDNF family receptor alpha 1	GFRA1	1.06E−04	1.869
	DnaJ (Hsp40) homolog, subfamily B, member 5	DNAJB5	1.06E−04	2.464
	golgi phosphoprotein 3-like	GOLPH3L	1.08E−04	−1.946
	guanine nucleotide binding protein (G protein), beta polypeptide 4	GNB4	1.08E−04	1.439
	poly(A) binding protein, cytoplasmic 1	PABPC1	1.09E−04	1.305
	Ral GTPase activating protein, alpha subunit 1 (catalytic)	RALGAPA1	1.10E−04	2.066
	emerin	EMD	1.11E−04	4.913
	phosphatase and actin regulator 1	PHACTR1	1.11E−04	−1.273
	heat shock 70kDa protein 12A	HSPA12A	1.13E−04	−1.619
	purinergic receptor P2Y, G-protein coupled, 12	P2RY12	1.15E−04	−5.456
	tropomyosin 1 (alpha)	TPM1	1.21E−04	2.418
	transmembrane protein 19	TMEM19	1.22E−04	−1.407
	cyclin-dependent kinase inhibitor 3	CDKN3	1.23E−04	4.394
	RAD54-like 2 (S. cerevisiae)	RAD54L2	1.28E−04	1.383
	ATG16 autophagy related 16-like 1 (S. cerevisiae)	ATG16L1	1.28E−04	1.984
	ring finger protein 41	RNF41	1.28E−04	−1.552
	D site of albumin promoter (albumin D-box) binding protein	DBP	1.32E−04	−3.054
	leucine rich repeat (in FLII) interacting protein 1	LRRFIP1	1.36E−04	3.209
	somatostatin receptor 1	SSTR1	1.36E−04	1.993
	proprotein convertase subtilisin/kexin type 1	PCSK1	1.37E−04	2.431
	bromodomain adjacent to zinc finger domain, 1A	BAZ1A	1.38E−04	8.794
	CLK4-associating serine/arginine rich protein	CLASRP	1.38E−04	2.651
	ATP-binding cassette, sub-family B (MDR/TAP), member 1	ABCB1	1.39E−04	−2.006
	ATP-binding cassette, sub-family B (MDR/TAP), member 10	ABCB10	1.40E−04	−1.723
	coenzyme Q10 homolog B (S. cerevisiae)	COQ10B	1.41E−04	5.563
	hect domain and RLD 2	HERC2	1.44E−04	−1.295
	claudin 5	CLDN5	1.46E−04	−2.597
	cysteine-serine-rich nuclear protein 1	CSRNP1	1.48E−04	6.508
	interleukin 2 receptor, gamma	IL2RG	1.49E−04	1.965
	hydroxyacyl-CoA dehydrogenase	HADH	1.52E−04	−1.367
	poly(A) binding protein, cytoplasmic 4 (inducible form)	PABPC4	1.52E−04	1.389
	RecQ protein-like 5	RECQL5	1.53E−04	−1.505
	nuclear receptor subfamily 4, group A, member 2	NR4A2	1.59E−04	6.646
	melanin-concentrating hormone receptor 1	MCHR1	1.63E−04	2.15
	BCL2-associated athanogene 3	BAG3	1.63E−04	11.403
	coiled-coil domain containing 101	CCDC101	1.63E−04	−1.290
	ubiquitin associated and SH3 domain containing B	UBASH3B	1.65E−04	2.316
	myeloid differentiation primary response gene (88)	MYD88	1.66E−04	2.4
	transmembrane protein 176B	TMEM176B	1.66E−04	−2.194
	G protein-coupled receptor kinase interacting ArfGAP 2	GIT2	1.66E−04	−1.649
	Meis homeobox 1	MEIS1	1.66E−04	−1.615
	metallothionein 1F	MT1F	1.68E−04	5.823
	secretogranin II	SCG2	1.72E−04	5.268
	solute carrier organic anion transporter family, member 1A2	SLCO1A2	1.72E−04	−5.597
	lysosomal protein transmembrane 5	LAPTM5	1.72E−04	−1.439
	ChaC, cation transport regulator homolog 1 (E. coli)	CHAC1	1.72E−04	3.385
	oxysterol binding protein-like 5	OSBPL5	1.73E−04	−1.682
	opiate receptor-like 1	OPRL1	1.73E−04	−1.594
	myeloid/lymphoid or mixed-lineage leukemia 5 (trithorax homolog, Drosophila)	MLL5	1.74E−04	−1.271
	cytoplasmic polyadenylation element binding protein 1	CPEB1	1.74E−04	−1.759
	golgi membrane protein 1	GOLM1	1.77E−04	−4.949
	nicotinamide phosphoribosyltransferase	NAMPT	1.79E−04	2.498
	platelet-derived growth factor alpha polypeptide	PDGFA	1.81E−04	2.547
	sterol-C4-methyl oxidase-like	SC4MOL	1.84E−04	1.846
	guanidinoacetate N-methyltransferase	GAMT	1.84E−04	−1.280
	coiled-coil domain containing 28A	CCDC28A	1.85E−04	−2.682
	CD14 molecule	CD14	1.87E−04	8.378
	cell cycle progression 1	CCPG1	1.90E−04	−1.723
	neuronal pentraxin II	NPTX2	1.92E−04	4.822
	nuclear factor of kappa light polypeptide gene enhancer in B-cells inhibitor, zeta	NFKBIZ	1.92E−04	4.483
	chromosome 9 open reading frame 3	C9orf3	1.93E−04	3.45
	vaccinia related kinase 1	VRK1	1.93E−04	−1.598
	YTH domain containing 1	YTHDC1	1.94E−04	1.804
	cysteine sulfinic acid decarboxylase	CSAD	1.95E−04	−1.488
		null	1.96E−04	8.581
	MAP kinase interacting serine/threonine kinase 1	MKNK1	1.98E−04	−1.262
	interferon regulatory factor 8	IRF8	2.00E−04	3.494
	centrosomal protein 70kDa	CEP70	2.03E−04	−1.699
	tumor necrosis factor	TNF	2.03E−04	3.221
	transducin (beta)-like 1 X-linked receptor 1	TBL1XR1	2.03E−04	−2.146
	CCR4 carbon catabolite repression 4-like (S. cerevisiae)	CCRN4L	2.03E−04	2.757
	gap junction protein, beta 6, 30kDa	GJB6	2.04E−04	−4.606
	sphingosine-1-phosphate receptor 2	S1PR2	2.05E−04	1.487
	cerebellar degeneration-related protein 2, 62kDa	CDR2	2.09E−04	3.085
	protein tyrosine phosphatase type IVA, member 3	PTP4A3	2.13E−04	−1.894
	eukaryotic elongation factor-2 kinase	EEF2K	2.14E−04	−1.531
	melanoma cell adhesion molecule	MCAM	2.16E−04	1.957
	RPTOR independent companion of MTOR, complex 2	RICTOR	2.21E−04	1.068
	myotubularin related protein 9	MTMR9	2.28E−04	−1.325
	anterior pharynx defective 1 homolog B (C. elegans)	APH1B	2.30E−04	−1.290
	CDC42 small effector 1	CDC42SE1	2.33E−04	1.487
	pellino homolog 1 (Drosophila)	PELI1	2.37E−04	2.501
	TSC22 domain family, member 3	TSC22D3	2.39E−04	−2.073
	growth arrest and DNA-damage-inducible, alpha	GADD45A	2.42E−04	4.61
	pleckstrin	PLEK	2.42E−04	2.146
	BCL2/adenovirus E1B 19kDa interacting protein 3-like	BNIP3L	2.47E−04	−1.164
	glutamyl-prolyl-tRNA synthetase	EPRS	2.47E−04	2.111
	chromosome 2 open reading frame 3	C2orf3	2.51E−04	1.307
	HEAT repeat containing 2	HEATR2	2.53E−04	2.052
	jun proto-oncogene	JUN	2.61E−04	4.128
	transforming, acidic coiled-coil containing protein 2	TACC2	2.61E−04	−1.546
	early growth response 1	EGR1	2.62E−04	6.528
	ADAM metallopeptidase with thrombospondin type 1 motif, 1	ADAMTS1	2.65E−04	6.733
	CKLF-like MARVEL transmembrane domain containing 8	CMTM8	2.65E−04	−1.435
	ceruloplasmin (ferroxidase)	CP	2.65E−04	9.194
	cytokine induced apoptosis inhibitor 1	CIAPIN1	2.70E−04	1.607
	abhydrolase domain containing 2	ABHD2	2.71E−04	3.719
	TBC1 domain family, member 9 (with GRAM domain)	TBC1D9	2.72E−04	2.38
	guanine nucleotide binding protein (G protein), alpha inhibiting activity polypeptide 2	GNAI2	2.72E−04	−1.284
	CHMP family, member 7	CHMP7	2.77E−04	−1.414
	protein phosphatase 1, regulatory (inhibitor) subunit 15A	PPP1R15A	2.77E−04	3.783
	Ras-related associated with diabetes	RRAD	2.77E−04	4.536
	LIM domain only 2 (rhombotin-like 1)	LMO2	2.77E−04	1.45
	engulfment and cell motility 1	ELMO1	2.78E−04	2.135
	ATP-binding cassette, sub-family A (ABC1), member 8	ABCA8	2.79E−04	−1.734
	golgi brefeldin A resistant guanine nucleotide exchange factor 1	GBF1	2.82E−04	−1.407
	leucine rich repeat containing 8 family, member C	LRRC8C	2.83E−04	1.83
	interferon regulatory factor 1	IRF1	2.83E−04	4.053
	salt-inducible kinase 2	SIK2	2.84E−04	1.891
	integrin-linked kinase	ILK	2.84E−04	−1.266
	adhesion molecule with Ig-like domain 2	AMIGO2	2.91E−04	−1.448
	TEK tyrosine kinase, endothelial	TEK	2.91E−04	−2.229
	splA/ryanodine receptor domain and SOCS box containing 1	SPSB1	2.95E−04	2.699
	TGF-beta activated kinase 1/MAP3K7 binding protein 1	TAB1	2.96E−04	−1.386
	ring finger protein 19B	RNF19B	3.00E−04	2.184
	cryptochrome 1 (photolyase-like)	CRY1	3.04E−04	2.366
	kelch-like 21 (Drosophila)	KLHL21	3.04E−04	2.933
	A kinase (PRKA) anchor protein 12	AKAP12	3.05E−04	3.774
	hephaestin	HEPH	3.09E−04	−1.623
	N-ethylmaleimide-sensitive factor attachment protein, alpha	NAPA	3.12E−04	−1.216
	Sec61 alpha 1 subunit (S. cerevisiae)	SEC61A1	3.19E−04	1.29
	solute carrier family 20 (phosphate transporter), member 1	SLC20A1	3.19E−04	1.722
	peroxidasin homolog (Drosophila)	PXDN	3.20E−04	1.559
	MyoD family inhibitor domain containing	MDFIC	3.20E−04	1.684
	ras homolog gene family, member Q	RHOQ	3.21E−04	3.275
	lamin A/C	LMNA	3.22E−04	2.503
	dystrobrevin, alpha	DTNA	3.23E−04	1.79
	interferon gamma receptor 1	IFNGR1	3.25E−04	−1.735
	Ras association (RalGDS/AF-6) domain family member 1	RASSF1	3.26E−04	2.965
	calcium/calmodulin-dependent protein kinase II alpha	CAMK2A	3.27E−04	−4.336
	FERM domain containing 5	FRMD5	3.30E−04	1.721
	golgi phosphoprotein 3 (coat-protein)	GOLPH3	3.30E−04	1.969
	RAS p21 protein activator 2	RASA2	3.37E−04	1.816
	guanylate cyclase 1, soluble, alpha 3	GUCY1A3	3.39E−04	−2.297
	ankyrin repeat domain 12	ANKRD12	3.40E−04	−1.566
	synaptotagmin IV	SYT4	3.45E−04	2.557
	regulator of G-protein signaling 4	RGS4	3.48E−04	2.017
	period homolog 3 (Drosophila)	PER3	3.51E−04	−1.771
	diacylglycerol kinase, epsilon 64kDa	DGKE	3.51E−04	−1.320
	CDC42 effector protein (Rho GTPase binding) 4	CDC42EP4	3.52E−04	−1.836
	WW and C2 domain containing 2	WWC2	3.53E−04	−1.301
	erythrocyte membrane protein band 4.1 like 4B	EPB41L4B	3.54E−04	1.206
	golgi-associated, gamma adaptin ear containing, ARF binding protein 2	GGA2	3.60E−04	−1.521
	ADAM metallopeptidase with thrombospondin type 1 motif, 9	ADAMTS9	3.60E−04	2.93
	RNA (guanine-9-) methyltransferase domain containing 1	RG9MTD1	3.65E−04	3.255
	CD93 molecule	CD93	3.69E−04	5.063
	S-phase cyclin A-associated protein in the ER	SCAPER	3.75E−04	−1.387
	CCR4-NOT transcription complex, subunit 10	CNOT10	3.85E−04	−1.212
	chemokine (C-C motif) receptor 5	CCR5	3.85E−04	2.711
	prominin 1	PROM1	3.87E−04	−2.629
	nucleoporin 93kDa	NUP93	3.88E−04	1.982
	sorting nexin 18	SNX18	3.90E−04	2.46
	mediator complex subunit 10	MED10	3.91E−04	1.454
	Gardner-Rasheed feline sarcoma viral (v-fgr) oncogene homolog	FGR	3.92E−04	1.347
	major histocompatibility complex, class II, DM beta	HLA-DMB	3.92E−04	−1.444
	poly(A) polymerase alpha	PAPOLA	3.95E−04	3.23
	high-mobility group 20A	HMG20A	3.99E−04	−1.939
	DEAD (Asp-Glu-Ala-Asp) box polypeptide 10	DDX10	4.01E−04	2.618
	vestigial like 4 (Drosophila)	VGLL4	4.02E−04	1.89
	activity-dependent neuroprotector homeobox	ADNP	4.03E−04	−2.019
	tetraspanin 5	TSPAN5	4.05E−04	1.829
	chromosome 8 open reading frame 30A	C8orf30A/C8orf30B	4.06E−04	1.079
	receptor (G protein-coupled) activity modifying protein 2	RAMP2	4.06E−04	−1.539
	protein phosphatase 2, regulatory subunit B', epsilon isoform	PPP2R5E	4.11E−04	−1.268
	phytanoyl-CoA 2-hydroxylase	PHYH	4.14E−04	−1.315
	suppression of tumorigenicity 5	ST5	4.18E−04	−1.255
	nitrogen permease regulator-like 2 (S. cerevisiae)	NPRL2	4.20E−04	−1.434
	superoxide dismutase 2, mitochondrial	SOD2	4.20E−04	2.152
	Ras association (RalGDS/AF-6) domain family member 4	RASSF4	4.22E−04	2.082
	protein inhibitor of activated STAT, 3	PIAS3	4.23E−04	−1.579
	GRB2-associated binding protein 1	GAB1	4.24E−04	1.603
	ring finger protein 44	RNF44	4.25E−04	−1.432
	UDP-GlcNAc:betaGal beta-1,3-N-acetylglucosaminyltransferase 1	B3GNT1	4.26E−04	−1.804
	angiotensin II receptor-associated protein	AGTRAP	4.26E−04	−1.824
	SH2B adaptor protein 2	SH2B2	4.29E−04	2.809
	zinc finger, DHHC-type containing 4	ZDHHC4	4.30E−04	−1.279
	interleukin 4 receptor	IL4R	4.32E−04	2.091
	hairy and enhancer of split 5 (Drosophila)	HES5	4.33E−04	−2.676
	cAMP responsive element binding protein-like 2	CREBL2	4.37E−04	−1.373
	caveolin 1, caveolae protein, 22kDa	CAV1	4.39E−04	−1.464
	bromodomain adjacent to zinc finger domain, 1B	BAZ1B	4.40E−04	−1.422
	ELOVL family member 5, elongation of long chain fatty acids (FEN1/Elo2, SUR4/Elo3-like, yeast)	ELOVL5	4.46E−04	1.739
	poliovirus receptor	PVR	4.46E−04	4.687
	centrosomal protein 250kDa	CEP250	4.47E−04	−1.549
	coiled-coil domain containing 86	CCDC86	4.51E−04	1.439
	phosphatidic acid phosphatase type 2B	PPAP2B	4.54E−04	−1.287
	exportin 1 (CRM1 homolog, yeast)	XPO1	4.62E−04	1.954
	activity-regulated cytoskeleton-associated protein	ARC	4.63E−04	17.596
	sortilin-related VPS10 domain containing receptor 3	SORCS3	4.69E−04	1.996
	solute carrier family 7 (cationic amino acid transporter, y+ system), member 4	SLC7A4	4.69E−04	−2.374
	prostaglandin-endoperoxide synthase 2 (prostaglandin G/H synthase and cyclooxygenase)	PTGS2	4.79E−04	7.413
	prostate transmembrane protein, androgen induced 1	PMEPA1	4.79E−04	2.198
	slingshot homolog 3 (Drosophila)	SSH3	4.80E−04	−2.031
	intraflagellar transport 122 homolog (Chlamydomonas)	IFT122	4.82E−04	−1.675
	HBS1-like (S. cerevisiae)	HBS1L	4.84E−04	1.273
	NCK adaptor protein 2	NCK2	4.84E−04	1.511
	E2F transcription factor 5, p130-binding	E2F5	4.86E−04	2.217
	DnaJ (Hsp40) homolog, subfamily B, member 11	DNAJB11	4.87E−04	1.591
	mitogen-activated protein kinase 8	MAPK8	4.90E−04	1.577
	mitochondrial ribosomal protein L34	MRPL34	4.92E−04	−1.821
	regulator of calcineurin 1	RCAN1	4.93E−04	2.68
	related RAS viral (r-ras) oncogene homolog 2	RRAS2	4.94E−04	1.753
	NGFI-A binding protein 1 (EGR1 binding protein 1)	NAB1	4.97E−04	1.702
	malic enzyme 2, NAD(+)-dependent, mitochondrial	ME2	4.98E−04	1.298
	epidermal growth factor receptor pathway substrate 15-like 1	EPS15L1	5.07E−04	−1.392
	potassium channel, subfamily K, member 3	KCNK3	5.07E−04	1.413
	poliovirus receptor-related 3	PVRL3	5.09E−04	8.015
	ring finger protein 31	RNF31	5.10E−04	−1.538
	glucosamine (UDP-N-acetyl)-2-epimerase/N-acetylmannosamine kinase	GNE	5.10E−04	1.575
	Fc fragment of IgG, low affinity IIa, receptor (CD32)	FCGR2A	5.11E−04	2.777
	apelin	APLN	5.12E−04	−2.582
	serine/threonine kinase 17b	STK17B	5.18E−04	−1.308
	KDEL (Lys-Asp-Glu-Leu) endoplasmic reticulum protein retention receptor 3	KDELR3	5.19E−04	1.656
	cytoplasmic linker associated protein 1	CLASP1	5.26E−04	−1.640
	potassium voltage-gated channel, shaker-related subfamily, beta member 2	KCNAB2	5.32E−04	−1.224
	Kruppel-like factor 10	KLF10	5.35E−04	5.725
	sphingomyelin phosphodiesterase, acid-like 3B	SMPDL3B	5.35E−04	−1.588
	neuritin 1	NRN1	5.36E−04	2.172
	protein C receptor, endothelial	PROCR	5.38E−04	8.357
	enhancer of polycomb homolog 1 (Drosophila)	EPC1	5.39E−04	1.538
	thyrotrophic embryonic factor	TEF	5.43E−04	−1.818
	ankyrin repeat and SOCS box-containing 8	ASB8	5.57E−04	−1.618
	B-cell CLL/lymphoma 11A (zinc finger protein)	BCL11A	5.58E−04	−1.618
	3-hydroxy-3-methylglutaryl-CoA synthase 1 (soluble)	HMGCS1	5.59E−04	1.215
	asparaginyl-tRNA synthetase 2, mitochondrial (putative)	NARS2	5.61E−04	−1.289
	RAN binding protein 2	RANBP2	5.62E−04	3.276
	listerin E3 ubiquitin protein ligase 1	LTN1	5.77E−04	−1.469
	NEDD4 binding protein 1	N4BP1	5.78E−04	1.78
	non-SMC condensin II complex, subunit H2	NCAPH2	5.85E−04	−1.203
	trinucleotide repeat containing 6B	TNRC6B	5.88E−04	−1.925
	inositol 1,4,5-trisphosphate 3-kinase C	ITPKC	5.89E−04	2.165
	chaperonin containing TCP1, subunit 4 (delta)	CCT4	5.90E−04	1.395
	DPH3, KTI11 homolog (S. cerevisiae)	DPH3	5.91E−04	1.502
	NADH dehydrogenase (ubiquinone) Fe-S protein 1, 75kDa (NADH-coenzyme Q reductase)	NDUFS1	5.94E−04	−1.183
	nuclear factor of kappa light polypeptide gene enhancer in B-cells 1	NFKB1	6.01E−04	2.226
	mediator complex subunit 4	MED4	6.01E−04	−1.556
	potassium intermediate/small conductance calcium-activated channel, subfamily N, member 2	KCNN2	6.04E−04	−1.492
	zinc metallopeptidase (STE24 homolog, S. cerevisiae)	ZMPSTE24	6.06E−04	−1.256
	1-acylglycerol-3-phosphate O-acyltransferase 4 (lysophosphatidic acid acyltransferase, delta)	AGPAT4	6.07E−04	1.781
	sushi domain containing 2	SUSD2	6.08E−04	−1.628
	legumain	LGMN	6.08E−04	1.71
	hairy/enhancer-of-split related with YRPW motif 1	HEY1	6.10E−04	−1.721
	BCL6 corepressor	BCOR	6.13E−04	6.588
	phosphoserine aminotransferase 1	PSAT1	6.18E−04	−1.421
	interleukin-1 receptor-associated kinase 2	IRAK2	6.23E−04	1.761
	Ras homolog enriched in brain	RHEB	6.26E−04	1.837
	3-hydroxyisobutyryl-CoA hydrolase	HIBCH	6.28E−04	−1.540
	activating transcription factor 4 (tax-responsive enhancer element B67)	ATF4	6.34E−04	1.684
	forkhead box J3	FOXJ3	6.38E−04	1.321
	transmembrane and coiled-coil domain family 2	TMCC2	6.38E−04	−1.282
	four and a half LIM domains 2	FHL2	6.57E−04	2.443
	early growth response 2	EGR2	6.59E−04	18.562
	mitochondrial ribosomal protein 63	MRP63	6.62E−04	−1.308
	protein tyrosine phosphatase, non-receptor type 1	PTPN1	6.63E−04	1.378
	Mdm2 p53 binding protein homolog (mouse)	MDM2	6.63E−04	1.793
	acyl-CoA dehydrogenase, C-4 to C-12 straight chain	ACADM	6.70E−04	−1.376
	ring finger protein 114	RNF114	6.72E−04	2.052
	thyrotropin releasing hormone receptor 2	Trhr2	6.73E−04	1.163
	metadherin	MTDH	6.74E−04	1.469
	vasoactive intestinal peptide receptor 1	VIPR1	6.74E−04	3.338
	ATP-binding cassette, sub-family G (WHITE), member 2	ABCG2	6.78E−04	−2.923
	G1 to S phase transition 1	GSPT1	6.81E−04	1.781
	huntingtin interacting protein 1	HIP1	6.81E−04	−1.674
	jumonji domain containing 1C	JMJD1C	6.82E−04	1.861
	cadherin 10, type 2 (T2-cadherin)	CDH10	6.85E−04	−1.340
	nuclear receptor binding SET domain protein 1	NSD1	6.89E−04	−1.505
	carnitine O-octanoyltransferase	CROT	6.90E−04	−2.091
	KIAA0528	KIAA0528	6.92E−04	−1.390
	BTB (POZ) domain containing 2	BTBD2	6.95E−04	−1.658
	collagen, type IV, alpha 1	COL4A1	6.97E−04	2.001
	glutaminase	GLS	7.00E−04	2.011
	v-yes-1 Yamaguchi sarcoma viral related oncogene homolog	LYN	7.02E−04	1.666
	transmembrane protein 178	TMEM178	7.04E−04	1.455
	transforming growth factor, beta 1	TGFB1	7.16E−04	2.334
	prostaglandin E receptor 2 (subtype EP2), 53kDa	PTGER2	7.17E−04	3.111
	nardilysin (N-arginine dibasic convertase)	NRD1	7.19E−04	1.781
	sprouty homolog 1, antagonist of FGF signaling (Drosophila)	SPRY1	7.19E−04	1.991
	polymerase (RNA) II (DNA directed) polypeptide B, 140kDa	POLR2B	7.24E−04	−1.529
	minichromosome maintenance complex component 7	MCM7	7.29E−04	−1.447
	protocadherin 10	PCDH10	7.30E−04	4.448
	LUC7-like 2 (S. cerevisiae)	LUC7L2	7.31E−04	−1.330
	solute carrier family 29 (nucleoside transporters), member 1	SLC29A1	7.37E−04	−1.559
	H19, imprinted maternally expressed transcript (non-protein coding)	H19	7.43E−04	1.475
	lymphocyte antigen 6 complex, locus E	LY6E	7.46E−04	−1.463
	UDP-Gal:betaGlcNAc beta 1,3-galactosyltransferase, polypeptide 5	B3GALT5	7.49E−04	−2.004
	leucine rich repeat neuronal 2	LRRN2	7.56E−04	−1.715
	MAS1 oncogene	MAS1	7.58E−04	6.96
	RNA binding motif protein, X-linked	RBMX	7.66E−04	−1.338
	uridine-cytidine kinase 2	UCK2	7.72E−04	1.731
	dual specificity phosphatase 2	DUSP2	7.73E−04	6.24
	CD3e molecule, epsilon associated protein	CD3EAP	7.76E−04	1.804
	family with sequence similarity 189, member B	FAM189B	7.81E−04	−1.380
	chromosome 7 open reading frame 27	C7orf27	7.82E−04	−1.485
	chromosome X open reading frame 56	CXorf56	7.84E−04	3.473
	NADH dehydrogenase (ubiquinone) 1 alpha subcomplex, 5, 13kDa	NDUFA5	7.86E−04	1.683
	proenkephalin	PENK	7.87E−04	2.392
	poly(A)-specific ribonuclease (deadenylation nuclease)	PARN	7.93E−04	−1.659
	ligand of numb-protein X 1	LNX1	7.99E−04	−1.991
	four jointed box 1 (Drosophila)	FJX1	8.06E−04	−1.357
	wingless-type MMTV integration site family, member 2B	WNT2B	8.09E−04	1.21
	corticotropin releasing hormone	CRH	8.12E−04	13.375
	solute carrier family 39 (zinc transporter), member 10	SLC39A10	8.15E−04	−1.359
	nuclear factor I/B	NFIB	8.15E−04	−1.555
	WD repeat domain 44	WDR44	8.16E−04	−1.621
	heat shock protein 90kDa alpha (cytosolic), class A member 1	HSP90AA1	8.19E−04	1.265
	PHD finger protein 12	PHF12	8.21E−04	−1.267
	N(alpha)-acetyltransferase 50, NatE catalytic subunit	NAA50	8.22E−04	1.648
	myosin XVI	MYO16	8.32E−04	−1.434
	splicing factor 3b, subunit 2, 145kDa	SF3B2	8.32E−04	−1.179
	deleted in bladder cancer 1	DBC1	8.39E−04	2.316
	casein kinase 2, alpha prime polypeptide	CSNK2A2	8.42E−04	1.481
	SRY (sex determining region Y)-box 4	SOX4	8.45E−04	2.296
	platelet-activating factor acetylhydrolase 1b, catalytic subunit 3 (29kDa)	PAFAH1B3	8.47E−04	1.853
	minichromosome maintenance complex component 4	MCM4	8.48E−04	2.622
	exportin 7	XPO7	8.51E−04	−1.482
	5-hydroxytryptamine (serotonin) receptor 1B	HTR1B	8.52E−04	1.425
	chromosome 2 open reading frame 28	C2orf28	8.76E−04	−1.437
	cell division cycle 37 homolog (S. cerevisiae)-like 1	CDC37L1	8.77E−04	1.476
	SAR1 homolog A (S. cerevisiae)	SAR1A	8.83E−04	1.671
	Rho/Rac guanine nucleotide exchange factor (GEF) 2	ARHGEF2	8.85E−04	−1.696
	UDP-Gal:betaGlcNAc beta 1,4- galactosyltransferase, polypeptide 6	B4GALT6	8.96E−04	−1.155
	leucine rich repeat and Ig domain containing 1	LINGO1	8.96E−04	2.53
	branched chain keto acid dehydrogenase E1, alpha polypeptide	BCKDHA	9.07E−04	−1.855
	TAR DNA binding protein	TARDBP	9.08E−04	1.578
	YY1 associated factor 2	YAF2	9.11E−04	1.358
	RAB interacting factor	RABIF	9.13E−04	−1.850
	hydroxysteroid (17-beta) dehydrogenase 11	HSD17B11	9.14E−04	−1.666
	neurogenic differentiation 1	NEUROD1	9.16E−04	−4.453
	solute carrier family 39 (zinc transporter), member 6	SLC39A6	9.19E−04	1.125
	microtubule associated serine/threonine kinase family member 4	MAST4	9.23E−04	1.438
	neurofilament, light polypeptide	NEFL	9.24E−04	1.922
	homer homolog 3 (Drosophila)	HOMER3	9.25E−04	1.234
	myelin protein zero-like 1	MPZL1	9.26E−04	1.27
	deiodinase, iodothyronine, type II	DIO2	9.39E−04	2.656
	CTD (carboxy-terminal domain, RNA polymerase II, polypeptide A) small phosphatase 1	CTDSP1	9.41E−04	−1.537
	GTPase activating protein (SH3 domain) binding protein 1	G3BP1	9.51E−04	1.419
	inter-alpha (globulin) inhibitor H3	ITIH3	9.54E−04	−1.961
	chromobox homolog 6	CBX6	9.59E−04	−1.616
	immediate early response 5	IER5	9.65E−04	2.742
	myeloid/lymphoid or mixed-lineage leukemia 4	MLL4	9.67E−04	−1.361
	exostoses (multiple)-like 2	EXTL2	9.71E−04	−2.050
	ribonuclease T2	RNASET2	9.71E−04	−1.941
	GTP cyclohydrolase 1	GCH1	9.73E−04	4.029
	phosphoprotein enriched in astrocytes 15	PEA15	9.74E−04	−1.279
	syntaxin 18	STX18	9.76E−04	−1.107
	peroxiredoxin 6	PRDX6	9.79E−04	−1.262
	podoplanin	PDPN	9.82E−04	2.978
	chloride channel 2	CLCN2	9.83E−04	−1.511
	nuclear receptor coactivator 3	NCOA3	9.88E−04	−1.581
	transportin 3	TNPO3	9.92E−04	1.289
	mesencephalic astrocyte-derived neurotrophic factor	MANF	9.95E−04	1.2
	melanoma antigen family E, 1	MAGEE1	9.97E−04	−1.530
	RAD21 homolog (S. pombe)	RAD21	1.00E−03	−1.319
	INO80 complex subunit C	INO80C	1.00E−03	−1.159
	zinc finger, DHHC-type containing 9	ZDHHC9	1.00E−03	1.308
	chemokine (C-C motif) ligand 7	CCL7	1.01E−03	4.075
	transglutaminase 2 (C polypeptide, protein-glutamine-gamma-glutamyltransferase)	TGM2	1.01E−03	3.398
	arachidonate 5-lipoxygenase-activating protein	ALOX5AP	1.01E−03	−1.325
	plexin B1	PLXNB1	1.02E−03	−1.903
	COMM domain containing 5	COMMD5	1.03E−03	−1.593
	vacuolar protein sorting 37 homolog B (S. cerevisiae)	VPS37B	1.03E−03	2.971
	tripartite motif-containing 9	TRIM9	1.03E−03	2.799
	ELAV (embryonic lethal, abnormal vision, Drosophila)-like 1 (Hu antigen R)	ELAVL1	1.03E−03	1.651
	serpin peptidase inhibitor, clade E (nexin, plasminogen activator inhibitor type 1), member 2	SERPINE2	1.04E−03	−1.200
	thioredoxin reductase 1	TXNRD1	1.04E−03	2.022
	ectonucleoside triphosphate diphosphohydrolase 2	ENTPD2	1.04E−03	−1.255
	heat shock 10kDa protein 1 (chaperonin 10)	HSPE1	1.05E−03	1.511
	actin filament associated protein 1-like 2	AFAP1L2	1.05E−03	−1.492
	Smg-7 homolog, nonsense mediated mRNA decay factor (C. elegans)	SMG7	1.06E−03	1.568
	F-box protein 34	FBXO34	1.06E−03	1.438
	microtubule associated tumor suppressor candidate 2	MTUS2	1.06E−03	−2.069
	pre-B-cell leukemia homeobox 2	PBX2	1.08E−03	−1.519
	AT rich interactive domain 5B (MRF1-like)	ARID5B	1.09E−03	1.986
	electron-transferring-flavoprotein dehydrogenase	ETFDH	1.09E−03	−1.746
	CD40 molecule, TNF receptor superfamily member 5	CD40	1.09E−03	1.645
	acyl-CoA dehydrogenase family, member 9	ACAD9	1.10E−03	1.454
	F-box protein 25	FBXO25	1.10E−03	−1.280
	mitogen-activated protein kinase-activated protein kinase 2	MAPKAPK2	1.10E−03	1.487
	transient receptor potential cation channel, subfamily C, member 6	TRPC6	1.11E−03	2.724
	tripartite motif-containing 25	TRIM25	1.11E−03	1.46
	cytochrome P450, family 2, subfamily D, polypeptide 6	CYP2D6	1.11E−03	−1.457
	WD repeat domain 37	WDR37	1.11E−03	−1.567
	retinoic acid induced 14	RAI14	1.11E−03	2.497
	chromosome 14 open reading frame 4	C14orf4	1.11E−03	2.424
	proprotein convertase subtilisin/kexin type 5	PCSK5	1.13E−03	1.453
	SMEK homolog 2, suppressor of mek1 (Dictyostelium)	SMEK2	1.13E−03	−1.203
	coatomer protein complex, subunit zeta 1	COPZ1	1.13E−03	−1.155
	somatostatin receptor 2	SSTR2	1.13E−03	1.654
	MAD2L1 binding protein	MAD2L1BP	1.13E−03	1.711
	lectin, galactoside-binding, soluble, 9B	LGALS9B	1.14E−03	−1.926
	high mobility group AT-hook 1	HMGA1	1.15E−03	1.878
	solute carrier family 16, member 6 (monocarboxylic acid transporter 7)	SLC16A6	1.15E−03	2.092
	mitogen-activated protein kinase kinase kinase kinase 2	MAP4K2	1.15E−03	−1.827
	ADP-ribosylation factor 4	ARF4	1.16E−03	1.839
	zinc finger protein 386 (Kruppel-like)	Zfp386	1.18E−03	−1.870
	epithelial membrane protein 1	EMP1	1.18E−03	6.279
	calcium activated nucleotidase 1	CANT1	1.18E−03	−1.604
	STE20-related kinase adaptor alpha	STRADA	1.19E−03	−1.467
	SMAD family member 5	SMAD5	1.19E−03	1.918
	RAB22A, member RAS oncogene family	RAB22A	1.19E−03	−1.444
	ral guanine nucleotide dissociation stimulator-like 2	RGL2	1.20E−03	−1.319
	colony stimulating factor 1 (macrophage)	CSF1	1.20E−03	1.371
	inositol polyphosphate-5-phosphatase J	INPP5J	1.21E−03	−1.395
	mannosidase, alpha, class 2A, member 2	MAN2A2	1.21E−03	−1.422
	kelch repeat and BTB (POZ) domain containing 2	KBTBD2	1.21E−03	1.267
	collagen, type VII, alpha 1	COL7A1	1.22E−03	1.31
	calmodulin-like 4	CALML4	1.23E−03	−1.602
	tumor necrosis factor receptor superfamily, member 1A	TNFRSF1A	1.23E−03	3.108
	perilipin 2	PLIN2	1.23E−03	2.633
	ring finger protein, LIM domain interacting	RLIM	1.23E−03	1.628
	v-Ki-ras2 Kirsten rat sarcoma viral oncogene homolog	KRAS	1.23E−03	1.621
	mannosidase, alpha, class 1A, member 1	MAN1A1	1.24E−03	2.093
	plexin D1	PLXND1	1.25E−03	−2.366
	casein kinase 1, delta	CSNK1D	1.25E−03	1.383
	translocation associated membrane protein 1	TRAM1	1.25E−03	1.795
	chromatin accessibility complex 1	CHRAC1	1.27E−03	−1.842
	microtubule-associated protein 6	MAP6	1.28E−03	1.559
	GRP1 (general receptor for phosphoinositides 1)-associated scaffold protein	GRASP	1.28E−03	2.061
	CCAAT/enhancer binding protein (C/EBP), beta	CEBPB	1.28E−03	4.431
	adenosine A3 receptor	ADORA3	1.28E−03	−1.343
	Hermansky-Pudlak syndrome 3	HPS3	1.29E−03	−1.408
	Rho guanine nucleotide exchange factor (GEF) 17	ARHGEF17	1.30E−03	−1.845
	zinc finger protein 259	ZNF259	1.30E−03	1.452
	aggrecan	ACAN	1.31E−03	1.222
	SMEK homolog 1, suppressor of mek1 (Dictyostelium)	SMEK1	1.31E−03	1.821
	DnaJ (Hsp40) homolog, subfamily A, member 4	DNAJA4	1.31E−03	1.853
	PR domain containing 1, with ZNF domain	PRDM1	1.32E−03	1.211
	pleiomorphic adenoma gene-like 1	PLAGL1	1.32E−03	3.298
	furry homolog (Drosophila)	FRY	1.32E−03	−1.460
	cordon-bleu homolog (mouse)	COBL	1.32E−03	1.29
	plakophilin 2	PKP2	1.32E−03	−2.213
	oligodendrocyte transcription factor 1	OLIG1	1.34E−03	−1.563
	sphingosine kinase 1	SPHK1	1.34E−03	3.753
	discs, large homolog 2 (Drosophila)	DLG2	1.34E−03	1.961
	PPPDE peptidase domain containing 2	PPPDE2	1.35E−03	1.266
	adaptor-related protein complex 3, mu 2 subunit	AP3M2	1.35E−03	−1.239
	Ras protein-specific guanine nucleotide-releasing factor 1	RASGRF1	1.36E−03	3.142
	CD5 molecule	CD5	1.36E−03	1.068
	dedicator of cytokinesis 3	DOCK3	1.36E−03	−1.402
	component of oligomeric golgi complex 1	COG1	1.37E−03	−1.438
	OTU domain, ubiquitin aldehyde binding 2	OTUB2	1.38E−03	−1.344
	R3H domain containing 1	R3HDM1	1.38E−03	1.74
	corepressor interacting with RBPJ, 1	CIR1	1.40E−03	−1.474
	3-hydroxy-3-methylglutaryl-CoA reductase	HMGCR	1.40E−03	1.896
	tropomyosin 4	TPM4	1.40E−03	1.756
	RING1 and YY1 binding protein	RYBP	1.41E−03	2.339
	general transcription factor IIH, polypeptide 2, 44kDa	GTF2H2	1.41E−03	−1.374
	peptidylprolyl isomerase (cyclophilin)-like 2	PPIL2	1.41E−03	−1.281
	cold inducible RNA binding protein	CIRBP	1.41E−03	−1.268
	myeloid cell leukemia sequence 1 (BCL2-related)	MCL1	1.41E−03	2.804
	protein tyrosine phosphatase type IVA, member 1	PTP4A1	1.42E−03	2.589
	ribonuclease/angiogenin inhibitor 1	RNH1	1.42E−03	1.706
	ankyrin repeat domain 57	ANKRD57	1.43E−03	2.887
	doublecortin-like kinase 3	DCLK3	1.43E−03	−2.812
	v-myc myelocytomatosis viral oncogene homolog 1, lung carcinoma derived (avian)	MYCL1	1.43E−03	−2.765
	ADP-ribosylation factor-like 4D	ARL4D	1.43E−03	3.928
	nucleolar and coiled-body phosphoprotein 1	NOLC1	1.43E−03	1.352
	nuclear receptor co-repressor 1 pseudogene	C20orf191	1.44E−03	−1.386
	regulator of G-protein signaling 10	RGS10	1.44E−03	−1.523
	NCK interacting protein with SH3 domain	NCKIPSD	1.44E−03	−1.350
	DNA-damage-inducible transcript 4	DDIT4	1.44E−03	−1.641
	MAP kinase interacting serine/threonine kinase 2	MKNK2	1.46E−03	−1.564
	neurexophilin 1	NXPH1	1.46E−03	−1.720
	solute carrier family 35, member A5	SLC35A5	1.46E−03	−1.455
	PAK1 interacting protein 1	PAK1IP1	1.46E−03	1.336
	SH3-binding domain protein 5-like	SH3BP5L	1.47E−03	−1.276
	lysine (K)-specific demethylase 3A	KDM3A	1.47E−03	1.299
	mitochondrial ribosomal protein S12	MRPS12	1.47E−03	−1.482
	jun B proto-oncogene	JUNB	1.47E−03	7.593
	ring finger protein 26	RNF26	1.47E−03	−1.474
	dipeptidyl-peptidase 7	DPP7	1.48E−03	−1.372
	glucosaminyl (N-acetyl) transferase 2, I-branching enzyme (I blood group)	GCNT2	1.48E−03	2.053
	CD63 molecule	CD63	1.49E−03	1.692
	WW domain binding protein 1	WBP1	1.49E−03	−1.354
	frizzled homolog 8 (Drosophila)	FZD8	1.50E−03	−1.883
	colony stimulating factor 1 receptor	CSF1R	1.50E−03	−2.112
	vascular endothelial growth factor C	VEGFC	1.50E−03	−1.249
	ubiquitin specific peptidase 48	USP48	1.51E−03	−1.524
	potassium inwardly-rectifying channel, subfamily J, member 8	KCNJ8	1.51E−03	1.453
	breast cancer anti-estrogen resistance 1	BCAR1	1.52E−03	1.749
	SPHK1 interactor, AKAP domain containing	SPHKAP	1.53E−03	−1.338
	190 kDa guanine nucleotide exchange factor	RGNEF	1.53E−03	−1.360
	plexin A3	PLXNA3	1.54E−03	−1.386
	protein kinase, cAMP-dependent, regulatory, type II, beta	PRKAR2B	1.54E−03	−1.352
	opsin 3	OPN3	1.54E−03	2.573
	nuclear respiratory factor 1	NRF1	1.55E−03	1.473
	sal-like 2 (Drosophila)	SALL2	1.55E−03	−1.532
	5-hydroxytryptamine (serotonin) receptor 1A	HTR1A	1.55E−03	−1.290
	anaphase promoting complex subunit 4	ANAPC4	1.55E−03	−1.324
	cyclin M3	CNNM3	1.55E−03	−1.699
	proteolipid protein 2 (colonic epithelium-enriched)	PLP2	1.55E−03	1.683
	COMM domain containing 4	COMMD4	1.56E−03	−1.339
	UDP-Gal:betaGlcNAc beta 1,4- galactosyltransferase, polypeptide 5	B4GALT5	1.56E−03	1.317
	zinc finger and BTB domain containing 44	ZBTB44	1.57E−03	1.439
	hydroxyacyl-CoA dehydrogenase/3-ketoacyl-CoA thiolase/enoyl-CoA hydratase (trifunctional protein), beta subunit	HADHB	1.58E−03	−1.283
	ELMO/CED-12 domain containing 3	ELMOD3	1.58E−03	−1.412
	NGFI-A binding protein 2 (EGR1 binding protein 2)	NAB2	1.58E−03	2.311
	nuclear transcription factor, X-box binding 1	NFX1	1.59E−03	1.357
	heat shock 70kDa protein 9 (mortalin)	HSPA9	1.59E−03	1.736
	mannosidase, alpha, class 2C, member 1	MAN2C1	1.59E−03	−1.638
	coronin, actin binding protein, 2B	CORO2B	1.59E−03	−1.425
	collagen, type IV, alpha 3 (Goodpasture antigen) binding protein	COL4A3BP	1.59E−03	−1.397
	ornithine decarboxylase 1	ODC1	1.59E−03	2.246
	BTB (POZ) domain containing 10	BTBD10	1.61E−03	1.792
	ribosomal RNA processing 1 homolog B (S. cerevisiae)	RRP1B	1.62E−03	1.282
	pyruvate dehyrogenase phosphatase catalytic subunit 1	PDP1	1.63E−03	2.056
	chromosome 2 open reading frame 43	C2orf43	1.63E−03	−1.429
	kalirin, RhoGEF kinase	KALRN	1.64E−03	−1.461
	muscleblind-like 2 (Drosophila)	MBNL2	1.64E−03	1.571
	ring finger protein 112	RNF112	1.64E−03	−1.668
	interleukin 1 receptor accessory protein	IL1RAP	1.64E−03	2.709
	neuregulin 1	NRG1	1.64E−03	4.825
	RAB3D, member RAS oncogene family	RAB3D	1.65E−03	−1.728
	leucine rich repeat containing 40	LRRC40	1.65E−03	−1.587
	ribonuclease P/MRP 25kDa subunit	RPP25	1.65E−03	−1.518
	ST3 beta-galactoside alpha-2,3-sialyltransferase 2	ST3GAL2	1.65E−03	−1.362
	S100 calcium binding protein A10	S100A10	1.66E−03	1.74
	heat shock 27kDa protein 1	HSPB1	1.66E−03	8.882
	neuronal PAS domain protein 2	NPAS2	1.66E−03	−1.476
	insulin induced gene 1	INSIG1	1.66E−03	1.993
	endoplasmic reticulum to nucleus signaling 1	ERN1	1.67E−03	1.339
	eukaryotic translation initiation factor 2C, 2	EIF2C2	1.68E−03	2.173
	leucine rich repeat containing 59	LRRC59	1.68E−03	1.246
	SH3-domain GRB2-like (endophilin) interacting protein 1	SGIP1	1.68E−03	2
	programmed cell death 6 interacting protein	PDCD6IP	1.69E−03	1.552
	copine VIII	CPNE8	1.69E−03	1.661
	aristaless related homeobox	ARX	1.70E−03	−2.232
	growth factor receptor-bound protein 2	GRB2	1.71E−03	1.66
	ubiquitin-conjugating enzyme E2D 3 (UBC4/5 homolog, yeast)	Ube2d3	1.71E−03	1.632
	importin 11	IPO11	1.71E−03	−1.251
	chromosome 4 open reading frame 19	C4orf19	1.72E−03	−1.616
	GTP binding protein 4	GTPBP4	1.72E−03	1.914
	glucuronic acid epimerase	GLCE	1.72E−03	1.586
	nuclear factor of kappa light polypeptide gene enhancer in B-cells inhibitor, epsilon	NFKBIE	1.72E−03	1.584
	phosphodiesterase 4A, cAMP-specific	PDE4A	1.72E−03	−1.499
	CXXC finger protein 1	CXXC1	1.72E−03	1.192
	eukaryotic translation initiation factor 4B	EIF4B	1.73E−03	−1.247
	Ral GEF with PH domain and SH3 binding motif 2	RALGPS2	1.74E−03	−1.585
	suppressor of defective silencing 3 homolog (S. cerevisiae)	SUDS3	1.74E−03	−1.593
	SRY (sex determining region Y)-box 11	SOX11	1.74E−03	2.414
	ATPase, Na+/K+ transporting, beta 2 polypeptide	ATP1B2	1.75E−03	−1.306
	membrane-bound transcription factor peptidase, site 1	MBTPS1	1.76E−03	−1.783
	chloride intracellular channel 1	CLIC1	1.76E−03	2.319
	Y box binding protein 1	YBX1	1.78E−03	1.253
	chromosome 14 open reading frame 1	C14orf1	1.79E−03	−1.836
	pleckstrin 2	PLEK2	1.79E−03	1.913
	tripeptidyl peptidase I	TPP1	1.80E−03	−1.434
	pleiomorphic adenoma gene 1	PLAG1	1.81E−03	−1.661
	SET domain containing (lysine methyltransferase) 8	SETD8	1.81E−03	1.408
	potassium voltage-gated channel, shaker-related subfamily, member 1 (episodic ataxia with myokymia)	KCNA1	1.81E−03	1.519
	transmembrane protein 66	TMEM66	1.81E−03	1.273
	BCL2-associated agonist of cell death	BAD	1.82E−03	−1.315
	spermatogenesis associated, serine-rich 2-like	SPATS2L	1.82E−03	2.408
	FBJ murine osteosarcoma viral oncogene homolog	FOS	1.83E−03	33.163
	family with sequence similarity 53, member C	FAM53C	1.83E−03	−1.367
	phosphatidylinositol binding clathrin assembly protein	PICALM	1.86E−03	1.771
	capping protein (actin filament) muscle Z-line, alpha 1	CAPZA1	1.87E−03	1.364
	adaptor-related protein complex 3, mu 1 subunit	AP3M1	1.87E−03	−1.199
	A kinase (PRKA) anchor protein 7	AKAP7	1.88E−03	−1.601
	Rho guanine nucleotide exchange factor (GEF) 3	ARHGEF3	1.88E−03	2.198
	zinc finger protein 148	ZNF148	1.89E−03	−1.296
	solute carrier family 2 (facilitated glucose transporter), member 3	SLC2A3	1.89E−03	1.668
	nuclear factor I/A	NFIA	1.89E−03	−1.354
	zinc finger protein 64 homolog (mouse)	ZFP64	1.89E−03	−1.416
	cyclin D2	CCND2	1.90E−03	1.424
	zinc finger, AN1-type domain 2A	ZFAND2A	1.90E−03	2.71
	ankyrin repeat and BTB (POZ) domain containing 2	ABTB2	1.91E−03	−1.108
	mediator complex subunit 24	MED24	1.91E−03	−1.681
	breast carcinoma amplified sequence 3	BCAS3	1.92E−03	−1.177
	adrenergic, alpha-2C-, receptor	ADRA2C	1.93E−03	−1.528
	general transcription factor IIIC, polypeptide 5, 63kDa	GTF3C5	1.93E−03	−1.411
	exocyst complex component 1	EXOC1	1.94E−03	−1.396
	ligand of numb-protein X 2	LNX2	1.96E−03	1.685
	protein kinase, AMP-activated, alpha 1 catalytic subunit	PRKAA1	1.97E−03	1.224
	splicing factor, arginine/serine-rich 18	SFRS18	1.98E−03	−2.068
	serine racemase	SRR	1.98E−03	−1.261
	CASP2 and RIPK1 domain containing adaptor with death domain	CRADD	1.98E−03	−1.895
	FYN oncogene related to SRC, FGR, YES	FYN	1.98E−03	1.618
	tetratricopeptide repeat domain 28	TTC28	1.98E−03	−1.171
	chromosome 16 open reading frame 53	C16orf53	1.98E−03	−1.556
		null	1.99E−03	3.231
	transmembrane protein 53	TMEM53	2.00E−03	−1.579
	family with sequence similarity 110, member B	FAM110B	2.00E−03	−1.900
	chemokine (C-X-C motif) ligand 16	CXCL16	2.00E−03	3.876
	cullin 3	CUL3	2.02E−03	1.316
	TIMP metallopeptidase inhibitor 1	TIMP1	2.03E−03	27.385
	CD86 molecule	CD86	2.04E−03	1.359
	glial fibrillary acidic protein	GFAP	2.04E−03	1.413
	ATP-binding cassette, sub-family C (CFTR/MRP), member 5	ABCC5	2.04E−03	−1.541
	carbohydrate (chondroitin 4) sulfotransferase 12	CHST12	2.04E−03	−1.780
	cryptochrome 2 (photolyase-like)	CRY2	2.04E−03	1.655
	phytanoyl-CoA 2-hydroxylase interacting protein	PHYHIP	2.05E−03	−1.477
	chromodomain helicase DNA binding protein 8	CHD8	2.05E−03	−1.759
	transglutaminase 1 (K polypeptide epidermal type I, protein-glutamine-gamma-glutamyltransferase)	TGM1	2.05E−03	1.408
	platelet-activating factor acetylhydrolase 1b, regulatory subunit 1 (45kDa)	PAFAH1B1	2.05E−03	1.712
	dopamine receptor D1	DRD1	2.05E−03	1.875
	Rho GTPase activating protein 44	ARHGAP44	2.06E−03	−1.178
	KIAA2026	KIAA2026	2.07E−03	−1.335
	complement component 1, q subcomponent, A chain	C1QA	2.08E−03	−1.584
	CDGSH iron sulfur domain 2	CISD2	2.09E−03	1.92
	regulatory associated protein of MTOR, complex 1	RPTOR	2.10E−03	−1.582
	cold shock domain protein A	CSDA	2.11E−03	1.544
	insulin-like growth factor 2 receptor	IGF2R	2.11E−03	−1.142
	POU class 3 homeobox 3	POU3F3	2.12E−03	−1.379
	family with sequence similarity 107, member B	FAM107B	2.12E−03	1.743
	GTP binding protein 3 (mitochondrial)	GTPBP3	2.12E−03	−1.673
	dual specificity phosphatase 5	DUSP5	2.13E−03	17.73
	tetratricopeptide repeat domain 5	TTC5	2.14E−03	−1.531
	phosphatidic acid phosphatase type 2A	PPAP2A	2.14E−03	1.416
	Kruppel-like factor 3 (basic)	KLF3	2.15E−03	−1.324
	zinc finger protein 281	ZNF281	2.16E−03	1.458
	protocadherin 1	PCDH1	2.16E−03	1.262
	interferon stimulated exonuclease gene 20kDa-like 2	ISG20L2	2.17E−03	1.395
	LPS-responsive vesicle trafficking, beach and anchor containing	LRBA	2.17E−03	−1.627
	enabled homolog (Drosophila)	ENAH	2.18E−03	1.718
	O-linked N-acetylglucosamine (GlcNAc) transferase (UDP-N-acetylglucosamine:polypeptide-N-acetylglucosaminyl transferase)	OGT	2.18E−03	−1.840
	serine palmitoyltransferase, long chain base subunit 2	SPTLC2	2.18E−03	1.378
	crystallin, zeta (quinone reductase)	CRYZ	2.18E−03	−1.506
	tumor necrosis factor, alpha-induced protein 6	TNFAIP6	2.18E−03	9.002
	heterogeneous nuclear ribonucleoprotein U (scaffold attachment factor A)	HNRNPU	2.19E−03	1.324
	cysteine and glycine-rich protein 2	CSRP2	2.20E−03	−1.802
	intestinal cell (MAK-like) kinase	ICK	2.20E−03	−1.335
	UDP-N-acetyl-alpha-D-galactosamine:polypeptide N-acetylgalactosaminyltransferase 7 (GalNAc-T7)	GALNT7	2.20E−03	1.613
	destrin (actin depolymerizing factor)	DSTN	2.21E−03	1.579
	zer-1 homolog (C. elegans)	ZER1	2.22E−03	−1.596
	CXXC finger protein 5	CXXC5	2.23E−03	1.236
	fukutin	FKTN	2.23E−03	−1.465
	sprouty homolog 4 (Drosophila)	SPRY4	2.24E−03	1.71
	chromosome 12 open reading frame 52	C12orf52	2.24E−03	−1.513
	small glutamine-rich tetratricopeptide repeat (TPR)-containing, alpha	SGTA	2.24E−03	−1.169
	SMAD family member 2	SMAD2	2.25E−03	1.875
	ring finger protein 111	RNF111	2.25E−03	1.471
	chromosome X open reading frame 40A	CXorf40A/CXorf40B	2.26E−03	2.213
	A kinase (PRKA) anchor protein (yotiao) 9	AKAP9	2.26E−03	−1.689
	suppressor of cytokine signaling 3	SOCS3	2.28E−03	4.851
	RAP1B, member of RAS oncogene family	RAP1B	2.28E−03	1.914
	solute carrier family 19 (thiamine transporter), member 2	SLC19A2	2.28E−03	2.22
	required for meiotic nuclear division 1 homolog (S. cerevisiae)	RMND1	2.28E−03	−1.466
	proline dehydrogenase (oxidase) 1	PRODH	2.29E−03	−1.619
	neuroglobin	NGB	2.29E−03	−1.566
	methylcrotonoyl-CoA carboxylase 1 (alpha)	MCCC1	2.30E−03	−1.525
	ubiquitin-conjugating enzyme E2D 1 (UBC4/5 homolog, yeast)	UBE2D1	2.31E−03	1.922
	sigma non-opioid intracellular receptor 1	SIGMAR1	2.32E−03	1.644
	interleukin 16 (lymphocyte chemoattractant factor)	IL16	2.32E−03	−1.699
	family with sequence similarity 120B	FAM120B	2.32E−03	−1.594
	asparagine-linked glycosylation 2, alpha-1,3-mannosyltransferase homolog (S. cerevisiae)	ALG2	2.33E−03	−1.157
	solute carrier family 25 (mitochondrial carrier; phosphate carrier), member 25	SLC25A25	2.34E−03	1.821
	ADP-ribosylation factor 6	ARF6	2.36E−03	2
	beta-site APP-cleaving enzyme 2	BACE2	2.37E−03	1.183
	ankyrin repeat domain 28	ANKRD28	2.37E−03	1.752
	eukaryotic translation initiation factor 3, subunit A	EIF3A	2.37E−03	1.482
	suppressor of cytokine signaling 6	SOCS6	2.37E−03	1.592
	prokineticin 2	PROK2	2.38E−03	1.539
	soc-2 suppressor of clear homolog (C. elegans)	SHOC2	2.38E−03	1.332
	apoptosis-inducing factor, mitochondrion-associated, 1	AIFM1	2.38E−03	−1.443
	transforming growth factor, beta 2	TGFB2	2.39E−03	−1.193
	zinc finger protein 426	ZNF426	2.40E−03	−1.465
	glutaryl-CoA dehydrogenase	GCDH	2.40E−03	−1.365
	phosphatidylinositol-4-phosphate 5-kinase, type I, gamma	PIP5K1C	2.40E−03	−1.364
	fibroblast growth factor 2 (basic)	FGF2	2.42E−03	1.856
	chaperonin containing TCP1, subunit 5 (epsilon)	CCT5	2.42E−03	1.264
	importin 5	IPO5	2.43E−03	1.754
	casein kinase 1, gamma 3	CSNK1G3	2.44E−03	1.264
	cell cycle exit and neuronal differentiation 1	CEND1	2.44E−03	−1.479
	arginyl-tRNA synthetase	RARS	2.45E−03	1.494
	prickle homolog 1 (Drosophila)	PRICKLE1	2.47E−03	1.44
	solute carrier family 18 (vesicular acetylcholine), member 3	SLC18A3	2.48E−03	1.574
	diacylglycerol kinase, gamma 90kDa	DGKG	2.48E−03	−2.045
	erythrocyte membrane protein band 4.1-like 1	EPB41L1	2.49E−03	−1.242
	chromosome 11 open reading frame 30	C11orf30	2.49E−03	−1.346
	calpain 10	CAPN10	2.49E−03	−1.852
	CCAAT/enhancer binding protein (C/EBP), zeta	CEBPZ	2.51E−03	1.548
	myeloid leukemia factor 1	MLF1	2.52E−03	2.563
	KDEL (Lys-Asp-Glu-Leu) containing 1	KDELC1	2.52E−03	−1.505
	cullin 7	CUL7	2.52E−03	−1.522
	family with sequence similarity 46, member A	FAM46A	2.52E−03	2.743
	chemokine (C-X3-C motif) receptor 1	CX3CR1	2.53E−03	−1.362
	PDZ and LIM domain 4	PDLIM4	2.53E−03	1.648
