# Supplementary material for: Transcriptional analysis of rat piriform cortex following exposure to the organophosphonate anticholinesterase sarin and induction of seizures
Source: J Neuroinflammation. 2011 Jul 21;8:83. doi: 10.1186/1742-2094-8-83 (PMC3199787; doi:10.1186/1742-2094-8-83)
Supplement: Additional file 7 — Top ≤ 800 genes altered at 24 h post-seizure onset (p-value cutoff ≤ 6.25 × 10-4). [file 1742-2094-8-83-S7.XLS]

## Sheet: Sheet0
	Top 800 Significantly Altered Genes at 24 h Post-Seizure Onset used for Gene Ontology Analysis
	Entrez Gene Name	Symbol	p-value	Fold Change
	insulin-like growth factor binding protein 3	IGFBP3	1.35E−08	8.727
	doublecortin-like kinase 3	DCLK3	2.54E−08	−2.877
	ERBB receptor feedback inhibitor 1	ERRFI1	2.88E−08	5.147
	GTP binding protein overexpressed in skeletal muscle	GEM	3.60E−08	28.294
	signal transducer and activator of transcription 3 (acute-phase response factor)	STAT3	5.14E−08	3.609
	CD44 molecule (Indian blood group)	CD44	1.29E−07	37.168
	paxillin	PXN	1.39E−07	2.708
	tropomyosin 4	TPM4	1.44E−07	4.927
	immediate early response 3	IER3	1.67E−07	9.057
	annexin A2	ANXA2	1.76E−07	13.814
	growth arrest and DNA-damage-inducible, beta	GADD45B	1.88E−07	15.849
	TIMP metallopeptidase inhibitor 1	TIMP1	1.91E−07	111.099
	polypyrimidine tract binding protein 1	PTBP1	2.31E−07	2.88
	CCAAT/enhancer binding protein (C/EBP), delta	CEBPD	2.39E−07	15.34
	heat shock 27kDa protein 1	HSPB1	2.53E−07	41.789
	sulfiredoxin 1	SRXN1	2.97E−07	16.055
	lipopolysaccharide binding protein	LBP	3.98E−07	14.044
	poliovirus receptor	PVR	4.00E−07	14.575
	transmembrane BAX inhibitor motif containing 1	TMBIM1	4.02E−07	17.144
	family with sequence similarity 129, member B	FAM129B	4.07E−07	4.776
	thyrotropin-releasing hormone	TRH	4.23E−07	113.967
	SWI/SNF related, matrix associated, actin dependent regulator of chromatin, subfamily a, member 2	SMARCA2	5.01E−07	−2.355
	prostaglandin-endoperoxide synthase 2 (prostaglandin G/H synthase and cyclooxygenase)	PTGS2	5.37E−07	7.058
	protein tyrosine phosphatase, receptor type, R	PTPRR	5.49E−07	−3.315
	mitogen-activated protein kinase-activated protein kinase 3	MAPKAPK3	6.02E−07	2.816
	CD14 molecule	CD14	6.82E−07	51.572
	moesin	MSN	7.07E−07	8.625
	Kruppel-like factor 15	KLF15	8.36E−07	−4.733
	aarF domain containing kinase 4	ADCK4	8.36E−07	2.037
	filamin A, alpha	FLNA	8.82E−07	3.209
	interleukin 1 receptor, type II	IL1R2	8.91E−07	18.49
	suppressor of cytokine signaling 3	SOCS3	9.38E−07	6.069
	lectin, galactoside-binding, soluble, 3	LGALS3	9.47E−07	29.217
	neuropeptide Y	NPY	1.10E−06	3.116
	podoplanin	PDPN	1.15E−06	9.227
	perilipin 2	PLIN2	1.20E−06	11.552
	glycoprotein (transmembrane) nmb	GPNMB	1.21E−06	17.177
	solute carrier family 2 (facilitated glucose transporter), member 1	SLC2A1	1.29E−06	3.162
	ADAM metallopeptidase with thrombospondin type 1 motif, 1	ADAMTS1	1.33E−06	20.911
	transgelin 2	TAGLN2	1.65E−06	6.079
	ATP-binding cassette, sub-family B (MDR/TAP), member 9	ABCB9	1.68E−06	−2.415
	cysteine-serine-rich nuclear protein 1	CSRNP1	1.76E−06	9.108
	cold shock domain protein A	CSDA	1.91E−06	2.751
	lamin A/C	LMNA	1.93E−06	3.66
	signal-regulatory protein alpha	SIRPA	1.95E−06	−1.927
	CD63 molecule	CD63	1.95E−06	3.502
	myeloid differentiation primary response gene (88)	MYD88	2.08E−06	4.912
	tubulin, beta 6	TUBB6	2.15E−06	23.842
	caspase 3, apoptosis-related cysteine peptidase	CASP3	2.23E−06	8.385
	myeloid cell leukemia sequence 1 (BCL2-related)	MCL1	2.28E−06	3.357
	prolyl 4-hydroxylase, beta polypeptide	P4HB	2.44E−06	2.689
	dual specificity phosphatase 15	DUSP15	2.58E−06	−2.271
	matrix metallopeptidase 9 (gelatinase B, 92kDa gelatinase, 92kDa type IV collagenase)	MMP9	2.73E−06	16.432
	proenkephalin	PENK	2.85E−06	3.125
	epithelial membrane protein 1	EMP1	2.87E−06	22.621
	jun proto-oncogene	JUN	2.95E−06	3.792
	EH-domain containing 4	EHD4	2.96E−06	2.378
	calcium/calmodulin-dependent protein kinase II alpha	CAMK2A	2.97E−06	−4.176
	EH-domain containing 2	EHD2	2.99E−06	2.777
	G1 to S phase transition 1	GSPT1	3.08E−06	2.296
	translocator protein (18kDa)	TSPO	3.34E−06	4.936
	stress-associated endoplasmic reticulum protein 1	SERP1	3.39E−06	2.13
	protein phosphatase 2, regulatory subunit B', epsilon isoform	PPP2R5E	3.43E−06	−1.383
	metallothionein 1F	MT1F	3.84E−06	9.076
	erythrocyte membrane protein band 4.9 (dematin)	EPB49	3.87E−06	−1.618
	SRY (sex determining region Y)-box 11	SOX11	3.89E−06	4.884
	testis derived transcript (3 LIM domains)	TES	3.99E−06	3.772
	high mobility group AT-hook 1	HMGA1	4.11E−06	3.067
	family with sequence similarity 189, member B	FAM189B	4.15E−06	−2.649
	dispatched homolog 2 (Drosophila)	DISP2	4.34E−06	−2.459
	activin A receptor, type IIB	ACVR2B	4.48E−06	−2.183
	FXYD domain containing ion transport regulator 5	FXYD5	4.52E−06	6.728
	nuclear factor of kappa light polypeptide gene enhancer in B-cells inhibitor, zeta	NFKBIZ	4.59E−06	3.451
	glomulin, FKBP associated protein	GLMN	4.81E−06	−1.388
	interferon induced transmembrane protein 3 (1-8U)	IFITM3	4.93E−06	9.403
	nuclear receptor co-repressor 1 pseudogene	C20orf191	4.99E−06	−1.615
	TIMP metallopeptidase inhibitor 4	TIMP4	5.28E−06	−2.365
	collagen, type IV, alpha 1	COL4A1	5.38E−06	4.525
	polo-like kinase 2	PLK2	5.60E−06	1.894
	cullin-associated and neddylation-dissociated 1	CAND1	5.90E−06	1.494
	G protein-coupled receptor 158	GPR158	5.94E−06	1.821
	ADP-ribosylation factor 6	ARF6	5.95E−06	2.444
	ring finger protein, LIM domain interacting	RLIM	5.96E−06	1.404
	aminoadipate-semialdehyde synthase	AASS	6.05E−06	−3.470
	lysyl oxidase	LOX	6.10E−06	13.018
	ubiquitin protein ligase E3 component n-recognin 5	UBR5	6.36E−06	1.299
	lymphocyte cytosolic protein 1 (L-plastin)	LCP1	6.38E−06	4.042
	poly(A) binding protein, cytoplasmic 4 (inducible form)	PABPC4	6.79E−06	1.872
	biglycan	BGN	6.82E−06	2.046
	CD53 molecule	CD53	7.06E−06	3.385
	transcription elongation factor B (SIII), polypeptide 3 (110kDa, elongin A)	TCEB3	7.57E−06	2.6
	DPH3, KTI11 homolog (S. cerevisiae)	DPH3	7.70E−06	1.943
	deltex homolog 3 (Drosophila)	DTX3	7.87E−06	−1.839
	abl-interactor 1	ABI1	7.92E−06	1.211
	EPH receptor B1	EPHB1	8.24E−06	−1.649
	thrombospondin, type I, domain containing 7B	THSD7B	8.34E−06	−3.918
	poly(A) binding protein, cytoplasmic 1	PABPC1	8.38E−06	1.77
	pre-B-cell leukemia homeobox 2	PBX2	8.66E−06	−2.342
	tissue factor pathway inhibitor 2	TFPI2	8.84E−06	85.198
	potassium channel tetramerisation domain containing 1	KCTD1	8.98E−06	−2.278
	ATP-binding cassette, sub-family D (ALD), member 2	ABCD2	9.23E−06	−6.177
	CD68 molecule	CD68	9.25E−06	3.006
	retinoic acid induced 14	RAI14	9.31E−06	6.994
	transducin-like enhancer of split 2 (E(sp1) homolog, Drosophila)	TLE2	9.37E−06	−1.808
	SMEK homolog 1, suppressor of mek1 (Dictyostelium)	SMEK1	9.78E−06	1.856
	immediate early response 5	IER5	9.84E−06	2.999
	Fas apoptotic inhibitory molecule 2	FAIM2	9.93E−06	−2.237
	thyroid hormone receptor interactor 10	TRIP10	9.98E−06	2.574
	cathepsin B	CTSB	1.01E−05	1.608
	solute carrier organic anion transporter family, member 1C1	SLCO1C1	1.02E−05	−7.698
	mitogen-activated protein kinase kinase 3	MAP2K3	1.03E−05	5.722
	aryl-hydrocarbon receptor nuclear translocator 2	ARNT2	1.03E−05	−1.679
	protein phosphatase 2, regulatory subunit B', beta	PPP2R5B	1.08E−05	−1.246
	dual specificity phosphatase 6	DUSP6	1.08E−05	3.773
	DnaJ (Hsp40) homolog, subfamily C, member 3	DNAJC3	1.12E−05	3.977
	twinfilin, actin-binding protein, homolog 1 (Drosophila)	TWF1	1.12E−05	2.042
	midnolin	MIDN	1.13E−05	2.504
	dystrophin related protein 2	DRP2	1.14E−05	−1.879
	doublecortin-like kinase 1	DCLK1	1.17E−05	4.687
	synaptotagmin binding, cytoplasmic RNA interacting protein	SYNCRIP	1.17E−05	1.899
	coiled-coil domain containing 86	CCDC86	1.19E−05	2.047
	PAK1 interacting protein 1	PAK1IP1	1.21E−05	1.518
	Ras-related associated with diabetes	RRAD	1.21E−05	17.54
	lactate dehydrogenase A	LDHA	1.22E−05	1.369
	chondroitin sulfate synthase 1	CHSY1	1.23E−05	4.249
	protein phosphatase 2, regulatory subunit B', delta	PPP2R5D	1.25E−05	1.68
	family with sequence similarity 120B	FAM120B	1.32E−05	−1.832
	tumor necrosis factor, alpha-induced protein 6	TNFAIP6	1.40E−05	48.782
	protocadherin 20	PCDH20	1.41E−05	−4.850
	programmed cell death 6 interacting protein	PDCD6IP	1.42E−05	2.118
	SH2B adaptor protein 2	SH2B2	1.43E−05	4.317
	hematological and neurological expressed 1-like	HN1L	1.43E−05	2.957
	splA/ryanodine receptor domain and SOCS box containing 1	SPSB1	1.44E−05	2.889
	ornithine decarboxylase 1	ODC1	1.48E−05	2.764
	RGM domain family, member A	RGMA	1.50E−05	−2.149
	potassium inwardly-rectifying channel, subfamily J, member 6	KCNJ6	1.58E−05	−2.551
	potassium voltage-gated channel, shaker-related subfamily, member 1 (episodic ataxia with myokymia)	KCNA1	1.58E−05	2.152
	dual specificity phosphatase 5	DUSP5	1.60E−05	22.147
	protein phosphatase 1, regulatory (inhibitor) subunit 15A	PPP1R15A	1.62E−05	4.722
	coenzyme Q10 homolog B (S. cerevisiae)	COQ10B	1.66E−05	3.969
	zinc finger, MYM-type 4	ZMYM4	1.67E−05	−1.198
	cysteine dioxygenase, type I	CDO1	1.71E−05	3.039
	bromodomain adjacent to zinc finger domain, 1A	BAZ1A	1.72E−05	7.446
	serpin peptidase inhibitor, clade G (C1 inhibitor), member 1	SERPING1	1.74E−05	6.221
	tropomyosin 3	TPM3	1.74E−05	3.359
	IQ motif containing GTPase activating protein 1	IQGAP1	1.74E−05	2.402
	TOX high mobility group box family member 4	TOX4	1.80E−05	1.498
	plexin B1	PLXNB1	1.89E−05	−1.919
	CCAAT/enhancer binding protein (C/EBP), beta	CEBPB	1.95E−05	10.095
	growth arrest and DNA-damage-inducible, alpha	GADD45A	1.98E−05	15.649
	ankyrin repeat domain 57	ANKRD57	2.01E−05	3.52
	hairy and enhancer of split 5 (Drosophila)	HES5	2.11E−05	−4.452
	fatty acid binding protein 5 (psoriasis-associated)	FABP5	2.14E−05	2.185
	leucine rich repeat containing 59	LRRC59	2.15E−05	1.839
	growth factor receptor-bound protein 2	GRB2	2.15E−05	1.434
	eukaryotic translation initiation factor 6	EIF6	2.16E−05	1.914
	capping protein (actin filament) muscle Z-line, alpha 1	CAPZA1	2.22E−05	1.762
	actin related protein 2/3 complex, subunit 1B, 41kDa	ARPC1B	2.22E−05	5.302
	UDP-Gal:betaGlcNAc beta 1,4- galactosyltransferase, polypeptide 5	B4GALT5	2.27E−05	1.628
	RAS guanyl releasing protein 2 (calcium and DAG-regulated)	RASGRP2	2.27E−05	−1.476
	chromosome 20 open reading frame 111	C20orf111	2.27E−05	1.853
	mal, T-cell differentiation protein 2	MAL2	2.32E−05	−1.804
	karyopherin alpha 1 (importin alpha 5)	KPNA1	2.42E−05	1.342
	sorting nexin 18	SNX18	2.42E−05	2.572
	glutamyl aminopeptidase (aminopeptidase A)	ENPEP	2.42E−05	11.06
	CASP8 and FADD-like apoptosis regulator	CFLAR	2.44E−05	5.555
	ribonucleoprotein, PTB-binding 2	RAVER2	2.45E−05	−2.089
	myosin, heavy chain 14, non-muscle	MYH14	2.46E−05	−1.787
	protein phosphatase, Mg2+/Mn2+ dependent, 1L	PPM1L	2.48E−05	1.697
	UDP-N-acetyl-alpha-D-galactosamine:polypeptide N-acetylgalactosaminyltransferase 1 (GalNAc-T1)	GALNT1	2.53E−05	1.726
	kelch-like 21 (Drosophila)	KLHL21	2.56E−05	2.18
	stromal antigen 1	STAG1	2.58E−05	1.569
	activating transcription factor 4 (tax-responsive enhancer element B67)	ATF4	2.59E−05	1.949
	guanylate cyclase 1, soluble, alpha 3	GUCY1A3	2.65E−05	−3.522
	glycine dehydrogenase (decarboxylating)	GLDC	2.66E−05	−1.591
	vasodilator-stimulated phosphoprotein	VASP	2.77E−05	3.258
	TAR DNA binding protein	TARDBP	2.78E−05	2.465
	oligosaccharyltransferase complex subunit	OSTC	2.80E−05	1.948
	peroxidasin homolog (Drosophila)	PXDN	2.81E−05	5.665
	annexin A1	ANXA1	2.82E−05	3.822
	KDEL (Lys-Asp-Glu-Leu) endoplasmic reticulum protein retention receptor 3	KDELR3	2.87E−05	2.653
	F-box protein 34	FBXO34	2.88E−05	−1.559
	chemokine (C-X-C motif) ligand 16	CXCL16	2.90E−05	9.606
	membrane-associated ring finger (C3HC4) 2	MARCH2	2.93E−05	−1.406
	Sec23 homolog B (S. cerevisiae)	SEC23B	2.96E−05	2.569
	A kinase (PRKA) anchor protein 12	AKAP12	2.98E−05	4.827
	ring finger protein 149	RNF149	3.00E−05	1.505
	FBJ murine osteosarcoma viral oncogene homolog	FOS	3.06E−05	41.611
	SDA1 domain containing 1	SDAD1	3.07E−05	1.482
	chromobox homolog 6	CBX6	3.17E−05	−1.578
	cytochrome P450, family 2, subfamily D, polypeptide 6	CYP2D6	3.18E−05	−1.809
	Fc fragment of IgG, low affinity IIa, receptor (CD32)	FCGR2A	3.19E−05	4.128
	four jointed box 1 (Drosophila)	FJX1	3.19E−05	−3.122
	G protein-coupled receptor 19	GPR19	3.24E−05	2.542
	copine VI (neuronal)	CPNE6	3.24E−05	−3.130
	leucine rich repeat (in FLII) interacting protein 1	LRRFIP1	3.30E−05	6.223
	signal sequence receptor, alpha	SSR1	3.30E−05	1.472
	SEC24 family, member D (S. cerevisiae)	SEC24D	3.30E−05	2.552
	neural precursor cell expressed, developmentally down-regulated 9	NEDD9	3.32E−05	4.593
	phosphoinositide-3-kinase interacting protein 1	PIK3IP1	3.34E−05	−4.202
	chromosome 9 open reading frame 24	C9orf24	3.36E−05	−2.551
	ermin, ERM-like protein	ERMN	3.37E−05	−8.647
	thyroid hormone receptor interactor 12	TRIP12	3.40E−05	1.591
	plexin A3	PLXNA3	3.41E−05	−1.630
	solute carrier family 4, anion exchanger, member 3	SLC4A3	3.43E−05	−1.819
	interferon induced transmembrane protein 2 (1-8D)	IFITM2	3.46E−05	3.279
	chemokine (C-C motif) ligand 7	CCL7	3.47E−05	21.938
	chromosome 9 open reading frame 86	C9orf86	3.48E−05	−1.447
	diacylglycerol kinase, epsilon 64kDa	DGKE	3.49E−05	−2.435
	eukaryotic translation initiation factor 5A	EIF5A	3.51E−05	1.534
	transmembrane protein 14A	TMEM14A	3.52E−05	−2.730
	G-rich RNA sequence binding factor 1	GRSF1	3.52E−05	1.24
	phospholipase A2, group VI (cytosolic, calcium-independent)	PLA2G6	3.55E−05	−2.048
	cytokine induced apoptosis inhibitor 1	CIAPIN1	3.56E−05	1.689
	Kruppel-like factor 4 (gut)	KLF4	3.65E−05	8.24
	Rho GDP dissociation inhibitor (GDI) beta	ARHGDIB	3.74E−05	1.79
	translocation associated membrane protein 1	TRAM1	3.80E−05	1.981
	lipid phosphate phosphatase-related protein type 3	LPPR3	3.81E−05	−2.204
	cyclin M3	CNNM3	3.81E−05	−1.503
	sprouty-related, EVH1 domain containing 1	SPRED1	3.83E−05	2.196
	chaperonin containing TCP1, subunit 4 (delta)	CCT4	3.84E−05	1.515
	RAP1B, member of RAS oncogene family	RAP1B	3.85E−05	2.181
	EH-domain containing 3	EHD3	3.85E−05	2.229
	stearoyl-Coenzyme A desaturase 2	Scd2	3.87E−05	−1.791
	adrenergic, alpha-2A-, receptor	ADRA2A	3.89E−05	−2.143
	carbohydrate sulfotransferase 10	CHST10	3.91E−05	2.732
	metallothionein 1E	MT1E	3.94E−05	4.14
	peripheral myelin protein 22	PMP22	4.07E−05	3.173
	cardiotrophin-like cytokine factor 1	CLCF1	4.09E−05	9.42
	epithelial membrane protein 3	EMP3	4.12E−05	3.528
	secreted phosphoprotein 1	SPP1	4.24E−05	44.682
	solute carrier family 27 (fatty acid transporter), member 1	SLC27A1	4.25E−05	−2.769
	early growth response 2	EGR2	4.31E−05	16.902
	poly(rC) binding protein 3	PCBP3	4.33E−05	1.7
	TYRO protein tyrosine kinase binding protein	TYROBP	4.36E−05	3.435
	solute carrier organic anion transporter family, member 1A2	SLCO1A2	4.39E−05	−6.653
	prostate transmembrane protein, androgen induced 1	PMEPA1	4.41E−05	2.602
	prostaglandin E receptor 2 (subtype EP2), 53kDa	PTGER2	4.43E−05	1.754
	proline dehydrogenase (oxidase) 1	PRODH	4.45E−05	−2.226
	MAX-like protein X	MLX	4.48E−05	1.379
	inositol 1,4,5-trisphosphate 3-kinase C	ITPKC	4.51E−05	2.645
	plasminogen activator, tissue	PLAT	4.52E−05	5.075
	actin, beta	ACTB	4.53E−05	1.311
	calcium/calmodulin-dependent protein kinase kinase 2, beta	CAMKK2	4.59E−05	−2.505
	adenosine kinase	ADK	4.59E−05	−1.609
	ubiquitin-conjugating enzyme E2Q family member 2	UBE2Q2	4.62E−05	1.874
	ribonuclease/angiogenin inhibitor 1	RNH1	4.63E−05	4.076
	DAZ associated protein 1	DAZAP1	4.66E−05	1.741
	S100 calcium binding protein A10	S100A10	4.68E−05	7.984
	heme oxygenase (decycling) 1	HMOX1	4.71E−05	14.283
	phosphodiesterase 4B, cAMP-specific	PDE4B	4.71E−05	2.238
	heterogeneous nuclear ribonucleoprotein F	HNRNPF	4.75E−05	2.74
	kinesin family member C3	KIFC3	4.81E−05	−1.394
	UDP-Gal:betaGlcNAc beta 1,4- galactosyltransferase, polypeptide 2	B4GALT2	4.83E−05	−2.147
	cAMP responsive element modulator	CREM	4.86E−05	7.626
	apelin	APLN	4.97E−05	−2.045
	homer homolog 3 (Drosophila)	HOMER3	4.97E−05	2.773
	cysteine sulfinic acid decarboxylase	CSAD	5.03E−05	−1.853
	sterol regulatory element binding transcription factor 1	SREBF1	5.05E−05	−2.585
	coiled-coil-helix-coiled-coil-helix domain containing 10	CHCHD10	5.20E−05	−1.643
	deformed epidermal autoregulatory factor 1 (Drosophila)	DEAF1	5.21E−05	−1.633
	coiled-coil domain containing 6	CCDC6	5.27E−05	1.631
	calumenin	CALU	5.45E−05	2.229
	heat shock protein 70kDa family, member 13	HSPA13	5.49E−05	1.702
	ring finger protein 112	RNF112	5.52E−05	−4.576
	guanine nucleotide binding protein (G protein), alpha inhibiting activity polypeptide 3	GNAI3	5.53E−05	1.842
	6-phosphofructo-2-kinase/fructose-2,6-biphosphatase 2	PFKFB2	5.60E−05	−1.745
	RAB7, member RAS oncogene family-like 1	RAB7L1	5.62E−05	−1.834
	ribosome binding protein 1 homolog 180kDa (dog)	RRBP1	5.66E−05	1.901
	calcitonin-related polypeptide beta	CALCB	5.66E−05	34.187
	ubiquitin-conjugating enzyme E2F (putative)	UBE2F	5.76E−05	1.735
	DEAD (Asp-Glu-Ala-Asp) box polypeptide 10	DDX10	5.77E−05	1.776
	SAR1 homolog A (S. cerevisiae)	SAR1A	5.79E−05	1.859
	thrombomodulin	THBD	5.87E−05	3.007
	melanin-concentrating hormone receptor 1	MCHR1	5.87E−05	4.539
	aldehyde dehydrogenase 1 family, member L1	ALDH1L1	5.91E−05	−3.780
	neurogenic differentiation 1	NEUROD1	6.00E−05	−6.822
	serine/threonine kinase receptor associated protein	STRAP	6.02E−05	1.46
	von Hippel-Lindau tumor suppressor	VHL	6.05E−05	1.978
	eukaryotic translation initiation factor 3, subunit B	EIF3B	6.08E−05	1.582
	tripartite motif-containing 46	TRIM46	6.08E−05	−1.773
	acyl-CoA synthetase long-chain family member 4	ACSL4	6.15E−05	1.49
	von Willebrand factor	VWF	6.15E−05	2.191
	lipase, hormone-sensitive	LIPE	6.23E−05	1.584
	sphingosine kinase 1	SPHK1	6.33E−05	7.687
	v-ral simian leukemia viral oncogene homolog B (ras related; GTP binding protein)	RALB	6.34E−05	1.588
	MOB1, Mps One Binder kinase activator-like 1B (yeast)	MOBKL1B	6.37E−05	1.586
	block of proliferation 1	BOP1/LOC727967	6.42E−05	1.676
	IMP (inosine 5'-monophosphate) dehydrogenase 2	IMPDH2	6.47E−05	2.19
	methylmalonyl CoA mutase	MUT	6.49E−05	−1.891
	cystatin B (stefin B)	CSTB	6.61E−05	2.081
	endothelin converting enzyme 1	ECE1	6.62E−05	2.342
	MYB binding protein (P160) 1a	MYBBP1A	6.76E−05	1.371
	Y box binding protein 1	YBX1	6.76E−05	2.03
	deoxyhypusine synthase	DHPS	6.76E−05	1.695
	integrin, beta 1 (fibronectin receptor, beta polypeptide, antigen CD29 includes MDF2, MSK12)	ITGB1	6.80E−05	2.626
	chondroitin sulfate proteoglycan 5 (neuroglycan C)	CSPG5	6.89E−05	−3.454
	mannosidase, alpha, class 2C, member 1	MAN2C1	6.90E−05	−1.566
	ELL associated factor 1	EAF1	7.11E−05	1.505
	interleukin-1 receptor-associated kinase 2	IRAK2	7.12E−05	3.56
	A kinase (PRKA) anchor protein 13	AKAP13	7.15E−05	2.27
	SMEK homolog 2, suppressor of mek1 (Dictyostelium)	SMEK2	7.16E−05	1.583
	phosphatidylinositol transfer protein, beta	PITPNB	7.42E−05	1.567
	interleukin 6 receptor	IL6R	7.50E−05	2.268
	glutaminase 2 (liver, mitochondrial)	GLS2	7.52E−05	−1.749
	collagen, type XVIII, alpha 1	COL18A1	7.53E−05	2.4
	glyceronephosphate O-acyltransferase	GNPAT	7.66E−05	−1.586
	extracellular matrix protein 1	ECM1	7.68E−05	2.034
	OTU domain, ubiquitin aldehyde binding 2	OTUB2	7.81E−05	−1.838
	mitogen-activated protein kinase 3	MAPK3	7.87E−05	−1.657
	sortilin-related VPS10 domain containing receptor 3	SORCS3	7.90E−05	3.871
	PTEN induced putative kinase 1	PINK1	7.92E−05	−1.557
	B-cell translocation gene 1, anti-proliferative	BTG1	7.96E−05	1.994
	complement component 1, q subcomponent, B chain	C1QB	8.03E−05	3.103
	synaptotagmin III	SYT3	8.14E−05	−2.026
	regulator of G-protein signaling 4	RGS4	8.19E−05	2.17
	peroxisomal membrane protein 2, 22kDa	PXMP2	8.26E−05	−2.700
	proteasome (prosome, macropain) 26S subunit, non-ATPase, 2	PSMD2	8.28E−05	1.239
	heat shock 22kDa protein 8	HSPB8	8.31E−05	6.524
	DnaJ (Hsp40) homolog, subfamily B, member 11	DNAJB11	8.31E−05	1.683
	major vault protein	MVP	8.38E−05	2.743
	LUC7-like (S. cerevisiae)	LUC7L	8.39E−05	1.952
	family with sequence similarity 158, member A	FAM158A	8.39E−05	−1.894
	interleukin 34	IL34	8.42E−05	−2.081
	serine/threonine kinase 17b	STK17B	8.43E−05	4.031
	collagen, type VII, alpha 1	COL7A1	8.45E−05	3.529
	growth arrest-specific 5 (non-protein coding)	GAS5	8.47E−05	2.566
	pancreatic lipase	PNLIP	8.49E−05	−1.633
	solute carrier family 39 (zinc transporter), member 6	SLC39A6	8.54E−05	1.825
	chromosome 16 open reading frame 45	C16orf45	8.73E−05	−1.519
	ciliary neurotrophic factor	CNTF	8.74E−05	1.832
	WD repeat domain 1	WDR1	8.82E−05	1.768
	glutamate receptor, ionotropic, N-methyl D-aspartate 2C	GRIN2C	8.83E−05	−3.353
	serine/arginine-rich splicing factor 9	SRSF9	8.92E−05	2.277
	protein phosphatase 1, regulatory (inhibitor) subunit 1A	PPP1R1A	8.92E−05	1.409
	BCL2-associated athanogene	BAG1	9.11E−05	1.811
	ectonucleoside triphosphate diphosphohydrolase 6 (putative)	ENTPD6	9.15E−05	−1.811
	protein phosphatase 4, regulatory subunit 1	PPP4R1	9.19E−05	2.139
	chimerin (chimaerin) 1	Chn1	9.25E−05	−2.580
	interferon stimulated exonuclease gene 20kDa	ISG20	9.37E−05	2.046
	gamma-aminobutyric acid (GABA) A receptor, alpha 5	GABRA5	9.41E−05	−2.732
	fibronectin type III and SPRY domain containing 1	FSD1	9.41E−05	−1.413
	antizyme inhibitor 1	AZIN1	9.52E−05	1.993
	N(alpha)-acetyltransferase 50, NatE catalytic subunit	NAA50	9.60E−05	2.703
	MyoD family inhibitor domain containing	MDFIC	9.66E−05	2.703
	serpin peptidase inhibitor, clade H (heat shock protein 47), member 1, (collagen binding protein 1)	SERPINH1	9.71E−05	3.461
	gap junction protein, beta 6, 30kDa	GJB6	9.82E−05	−9.382
	proteolipid protein 2 (colonic epithelium-enriched)	PLP2	9.84E−05	6.42
	glutathione S-transferase mu 2 (muscle)	GSTM2	9.88E−05	−2.076
	stomatin (EPB72)-like 1	STOML1	9.88E−05	−1.859
	matrix Gla protein	MGP	9.89E−05	4.973
	prolyl 4-hydroxylase, alpha polypeptide III	P4HA3	9.94E−05	3.257
	olfactomedin-like 2B	OLFML2B	1.00E−04	2.228
	fibroblast growth factor receptor 3	FGFR3	1.01E−04	−2.693
	calponin 3, acidic	CNN3	1.02E−04	2.865
	SREBF chaperone	SCAP	1.02E−04	−1.743
	beta-2-microglobulin	B2M	1.04E−04	1.58
	cAMP responsive element binding protein-like 2	CREBL2	1.04E−04	−1.721
	monoamine oxidase B	MAOB	1.05E−04	−1.744
	septin 4	SEPT4	1.05E−04	−2.763
	H19, imprinted maternally expressed transcript (non-protein coding)	H19	1.05E−04	3.185
	zinc finger, MYND-type containing 8	ZMYND8	1.06E−04	2.226
	1-acylglycerol-3-phosphate O-acyltransferase 1 (lysophosphatidic acid acyltransferase, alpha)	AGPAT1	1.06E−04	−1.372
	THO complex 4	THOC4	1.06E−04	2.438
	shisa homolog 4 (Xenopus laevis)	SHISA4	1.07E−04	−1.456
	thioredoxin reductase 1	TXNRD1	1.07E−04	2.572
	prostate tumor overexpressed 1	PTOV1	1.08E−04	−1.520
	protocadherin 8	PCDH8	1.09E−04	1.765
	potassium voltage-gated channel, subfamily G, member 2	KCNG2	1.10E−04	−1.259
	sterol-C4-methyl oxidase-like	SC4MOL	1.10E−04	1.834
	ras homolog gene family, member C	RHOC	1.11E−04	2.932
	ceruloplasmin (ferroxidase)	CP	1.11E−04	20.452
	immunoglobulin superfamily, DCC subclass, member 4	IGDCC4	1.12E−04	−2.685
	cyclin-dependent kinase 14	CDK14	1.13E−04	−1.732
	claudin 10	CLDN10	1.13E−04	−12.232
	ATP-binding cassette, sub-family A (ABC1), member 2	ABCA2	1.14E−04	−2.095
	N(alpha)-acetyltransferase 15, NatA auxiliary subunit	NAA15	1.15E−04	1.843
	uveal autoantigen with coiled-coil domains and ankyrin repeats	UACA	1.16E−04	2.415
	excision repair cross-complementing rodent repair deficiency, complementation group 1 (includes overlapping antisense sequence)	ERCC1	1.16E−04	2.716
	sprouty homolog 1, antagonist of FGF signaling (Drosophila)	SPRY1	1.17E−04	2.181
	cytochrome c oxidase subunit VIIIA (ubiquitous)	COX8A	1.17E−04	−1.145
	platelet-activating factor acetylhydrolase 1b, catalytic subunit 3 (29kDa)	PAFAH1B3	1.17E−04	3.098
	receptor accessory protein 3	REEP3	1.18E−04	1.283
	adrenergic, alpha-2C-, receptor	ADRA2C	1.22E−04	−2.230
	mediator complex subunit 15	MED15	1.25E−04	1.84
	EMI domain containing 1	EMID1	1.25E−04	−3.100
	protein tyrosine phosphatase, non-receptor type 12	PTPN12	1.25E−04	2.555
	monoglyceride lipase	MGLL	1.26E−04	−3.294
	NADH dehydrogenase (ubiquinone) Fe-S protein 8, 23kDa (NADH-coenzyme Q reductase)	NDUFS8	1.26E−04	−1.401
	serpin peptidase inhibitor, clade B (ovalbumin), member 1	SERPINB1	1.27E−04	5.238
	cerebellar degeneration-related protein 2, 62kDa	CDR2	1.27E−04	3.152
	proliferation-associated 2G4, 38kDa	PA2G4	1.29E−04	1.674
	cytoglobin	CYGB	1.29E−04	−2.500
	low density lipoprotein receptor-related protein 4	LRP4	1.30E−04	−1.608
	dihydropyrimidinase-like 2	DPYSL2	1.31E−04	−1.283
	aggrecan	ACAN	1.31E−04	1.577
	nebulette	NEBL	1.33E−04	1.455
	microtubule-associated protein, RP/EB family, member 3	MAPRE3	1.33E−04	−1.755
	cysteine-rich, angiogenic inducer, 61	CYR61	1.33E−04	3.591
	Shwachman-Bodian-Diamond syndrome	SBDS	1.34E−04	1.583
	unc-119 homolog (C. elegans)	UNC119	1.34E−04	−1.702
	lymphocyte antigen 6 complex, locus E	LY6E	1.35E−04	−2.465
	glutamate receptor, ionotropic, kainate 2	GRIK2	1.36E−04	−2.655
	importin 7	IPO7	1.38E−04	1.307
	kelch-like 4 (Drosophila)	KLHL4	1.38E−04	−3.516
	shroom family member 2	SHROOM2	1.39E−04	−4.116
	cholinergic receptor, nicotinic, alpha 7	CHRNA7	1.39E−04	−2.409
	platelet-activating factor acetylhydrolase 1b, regulatory subunit 1 (45kDa)	PAFAH1B1	1.40E−04	1.88
	TCDD-inducible poly(ADP-ribose) polymerase	TIPARP	1.41E−04	7.123
	ELAV (embryonic lethal, abnormal vision, Drosophila)-like 1 (Hu antigen R)	ELAVL1	1.41E−04	2.552
	neurogenic differentiation 2	NEUROD2	1.41E−04	−1.769
	growth arrest and DNA-damage-inducible, gamma	GADD45G	1.43E−04	17.204
	DnaJ (Hsp40) homolog, subfamily B, member 5	DNAJB5	1.43E−04	2.54
	sex hormone-binding globulin	SHBG	1.44E−04	−1.684
	potassium intermediate/small conductance calcium-activated channel, subfamily N, member 2	KCNN2	1.44E−04	−2.542
	crystallin, alpha B	CRYAB	1.45E−04	8.396
	zinc finger protein 598	ZNF598	1.46E−04	1.598
	glia maturation factor, gamma	GMFG	1.46E−04	2.284
	histidyl-tRNA synthetase	HARS	1.46E−04	1.627
	A kinase (PRKA) anchor protein 6	AKAP6	1.48E−04	4.133
	transforming growth factor, beta-induced, 68kDa	TGFBI	1.48E−04	15.426
	activity-regulated cytoskeleton-associated protein	ARC	1.49E−04	16.872
	phospholipase A2-activating protein	PLAA	1.49E−04	1.724
	interleukin 13 receptor, alpha 1	IL13RA1	1.49E−04	5.106
	ADP-ribosylation factor 4	ARF4	1.50E−04	1.586
	vesicular, overexpressed in cancer, prosurvival protein 1	VOPP1	1.50E−04	−1.434
	ras homolog gene family, member Q	RHOQ	1.50E−04	3.697
	solute carrier family 35, member B1	SLC35B1	1.51E−04	1.343
	t-complex 1	TCP1	1.52E−04	1.469
	cadherin 10, type 2 (T2-cadherin)	CDH10	1.53E−04	−2.739
	AE binding protein 1	AEBP1	1.54E−04	1.54
	eukaryotic translation initiation factor 3, subunit J	EIF3J	1.55E−04	1.774
	CD9 molecule	CD9	1.55E−04	2.663
	gastrin-releasing peptide	GRP	1.55E−04	−2.026
	UTP3, small subunit (SSU) processome component, homolog (S. cerevisiae)	UTP3	1.57E−04	2.054
	apoptosis inhibitor 5	API5	1.57E−04	2.027
	crystallin, mu	CRYM	1.59E−04	−2.510
	sulfotransferase family, cytosolic, 1A, phenol-preferring, member 1	SULT1A1	1.60E−04	−3.204
	arachidonate 5-lipoxygenase-activating protein	ALOX5AP	1.60E−04	1.668
	ubiquitin-conjugating enzyme E2Q family member 1	UBE2Q1	1.61E−04	−1.259
	glutamate receptor, ionotropic, kainate 4	GRIK4	1.61E−04	1.726
	solute carrier family 9 (sodium/hydrogen exchanger), member 3 regulator 1	SLC9A3R1	1.61E−04	−2.350
	interleukin 16 (lymphocyte chemoattractant factor)	IL16	1.62E−04	−1.346
	TSPY-like 2	TSPYL2	1.62E−04	−1.290
	4-aminobutyrate aminotransferase	ABAT	1.63E−04	−1.606
	tenascin C	TNC	1.63E−04	11.629
	transmembrane emp24-like trafficking protein 10 (yeast)	TMED10	1.64E−04	1.544
	E2F transcription factor 5, p130-binding	E2F5	1.64E−04	3.202
	kinesin-associated protein 3	KIFAP3	1.64E−04	−1.517
	interleukin 11	IL11	1.65E−04	6.928
	sarcospan (Kras oncogene-associated gene)	SSPN	1.66E−04	−1.655
	slit homolog 1 (Drosophila)	SLIT1	1.66E−04	−2.311
	amiloride-sensitive cation channel 2, neuronal	ACCN2	1.68E−04	−1.923
	neurensin 2	NRSN2	1.69E−04	−1.978
	glutamate receptor, ionotropic, AMPA 2	GRIA2	1.69E−04	−2.447
	endoplasmic reticulum protein 44	ERP44	1.70E−04	2.204
	tumor necrosis factor receptor superfamily, member 1A	TNFRSF1A	1.70E−04	4.627
	lymphocyte antigen 6 complex, locus H	LY6H	1.71E−04	−1.850
	Fas-activated serine/threonine kinase	FASTK	1.72E−04	−1.431
	family with sequence similarity 160, member A2	FAM160A2	1.72E−04	1.474
	major histocompatibility complex, class I, C	HLA-C	1.72E−04	1.318
	pellino homolog 1 (Drosophila)	PELI1	1.73E−04	1.678
	microtubule-associated protein tau	MAPT	1.74E−04	−1.592
	VGF nerve growth factor inducible	VGF	1.74E−04	2.835
	kinesin light chain 2	KLC2	1.75E−04	−1.667
	importin 5	IPO5	1.76E−04	2.585
	lectin, galactoside-binding, soluble, 9B	LGALS9B	1.77E−04	−1.601
	Rho/Rac guanine nucleotide exchange factor (GEF) 2	ARHGEF2	1.77E−04	−2.300
	trophoblast glycoprotein	TPBG	1.78E−04	5.616
	nischarin	NISCH	1.78E−04	−1.566
	slit homolog 2 (Drosophila)	SLIT2	1.79E−04	−2.307
	plexin D1	PLXND1	1.80E−04	−2.897
	Rho-related BTB domain containing 2	RHOBTB2	1.80E−04	−1.431
	BTB (POZ) domain containing 2	BTBD2	1.81E−04	−2.164
	protein tyrosine phosphatase, receptor type, M	PTPRM	1.81E−04	−1.824
	BCL2/adenovirus E1B 19kDa interacting protein 3-like	BNIP3L	1.84E−04	−1.323
	nidogen 1	NID1	1.84E−04	4.493
	ral guanine nucleotide dissociation stimulator-like 1	RGL1	1.84E−04	−1.991
	CCR4 carbon catabolite repression 4-like (S. cerevisiae)	CCRN4L	1.85E−04	2.775
	transmembrane protein 50B	TMEM50B	1.85E−04	−1.272
	fibronectin 1	FN1	1.86E−04	2.892
	aldo-keto reductase family 1, member B10 (aldose reductase)	AKR1B10	1.86E−04	−1.499
	disabled homolog 2, mitogen-responsive phosphoprotein (Drosophila)	DAB2	1.87E−04	2.626
	frizzled-related protein	FRZB	1.89E−04	2.785
	profilin 1	PFN1	1.89E−04	1.858
	FK506 binding protein 5	FKBP5	1.91E−04	3.11
	FXYD domain containing ion transport regulator 7	FXYD7	1.91E−04	−2.741
	mitogen-activated protein kinase kinase 6	MAP2K6	1.92E−04	−5.374
	mitogen-activated protein kinase kinase kinase kinase 2	MAP4K2	1.93E−04	−1.754
	proteasome (prosome, macropain) activator subunit 4	PSME4	1.94E−04	1.893
	protein S (alpha)	PROS1	1.96E−04	3.149
	sushi domain containing 2	SUSD2	1.97E−04	−1.793
	hydroxyacyl-CoA dehydrogenase	HADH	1.97E−04	−1.941
	breast carcinoma amplified sequence 3	BCAS3	1.98E−04	−1.728
	lectin, mannose-binding 2	LMAN2	2.02E−04	1.904
	intermediate filament family orphan 1	IFFO1	2.02E−04	1.906
	erythrocyte membrane protein band 4.1-like 3	EPB41L3	2.03E−04	−2.124
	peroxisomal biogenesis factor 13	PEX13	2.05E−04	1.712
	N(alpha)-acetyltransferase 30, NatC catalytic subunit	NAA30	2.05E−04	1.722
	ArfGAP with dual PH domains 1	ADAP1	2.06E−04	−1.885
	survival motor neuron domain containing 1	SMNDC1	2.07E−04	1.806
	attractin-like 1	ATRNL1	2.08E−04	−1.732
	Rap guanine nucleotide exchange factor (GEF) 3	RAPGEF3	2.09E−04	−1.494
	pleiomorphic adenoma gene-like 1	PLAGL1	2.09E−04	2.448
	reticulon 2	RTN2	2.11E−04	−1.481
	surfeit 4	SURF4	2.12E−04	1.639
	laminin, gamma 2	LAMC2	2.12E−04	7.476
	calcium channel, voltage-dependent, beta 3 subunit	CACNB3	2.13E−04	−2.309
	carboxymethylenebutenolidase homolog (Pseudomonas)	CMBL	2.13E−04	−2.196
	septin 8	SEPT8	2.14E−04	−2.388
	cytoplasmic linker associated protein 2	CLASP2	2.14E−04	−1.923
	oligodendrocyte myelin glycoprotein	OMG	2.14E−04	−2.786
	microtubule-associated protein 1A	MAP1A	2.15E−04	−1.501
	leucine rich repeat transmembrane neuronal 1	LRRTM1	2.16E−04	−2.104
	Ras association (RalGDS/AF-6) domain family member 1	RASSF1	2.16E−04	3.493
	DEAH (Asp-Glu-Ala-His) box polypeptide 15	DHX15	2.16E−04	1.667
	related RAS viral (r-ras) oncogene homolog	RRAS	2.17E−04	1.475
	hypoxia inducible factor 1, alpha subunit (basic helix-loop-helix transcription factor)	HIF1A	2.17E−04	2.145
	exportin 7	XPO7	2.18E−04	−1.339
	short chain dehydrogenase/reductase family 39U, member 1	SDR39U1	2.19E−04	−1.885
	fibrillin 1	FBN1	2.20E−04	2.465
	hyperpolarization activated cyclic nucleotide-gated potassium channel 2	HCN2	2.23E−04	−1.390
	PDZ and LIM domain 4	PDLIM4	2.24E−04	2.759
	zinc finger protein 367	ZNF367	2.24E−04	2.604
	abhydrolase domain containing 8	ABHD8	2.25E−04	−2.141
	cysteine/histidine-rich 1	CYHR1	2.28E−04	−2.409
	signal recognition particle receptor (docking protein)	SRPR	2.29E−04	1.409
	cell growth regulator with EF-hand domain 1	CGREF1	2.30E−04	2.09
	adenosine deaminase, RNA-specific	ADAR	2.32E−04	−1.641
	guanidinoacetate N-methyltransferase	GAMT	2.35E−04	−2.563
	CTTNBP2 N-terminal like	CTTNBP2NL	2.37E−04	3.394
	Sec61 alpha 1 subunit (S. cerevisiae)	SEC61A1	2.39E−04	2.035
	C-type lectin domain family 7, member A	CLEC7A	2.39E−04	3.384
	collagen, type VI, alpha 3	COL6A3	2.40E−04	3.557
	zinc finger, DHHC-type containing 23	ZDHHC23	2.41E−04	−1.798
	synuclein, alpha (non A4 component of amyloid precursor)	SNCA	2.42E−04	−1.219
	zinc finger CCCH-type containing 15	ZC3H15	2.43E−04	1.366
	Fc fragment of IgE, high affinity I, receptor for; gamma polypeptide	FCER1G	2.45E−04	2.351
	versican	VCAN	2.47E−04	2.488
	pleckstrin homology-like domain, family A, member 1	PHLDA1	2.47E−04	3.39
	aldehyde dehydrogenase 18 family, member A1	ALDH18A1	2.48E−04	1.52
	fibroblast growth factor receptor 2	FGFR2	2.48E−04	−1.753
	intraflagellar transport 172 homolog (Chlamydomonas)	IFT172	2.50E−04	−2.096
	plexin domain containing 2	PLXDC2	2.50E−04	−1.612
	sprouty homolog 2 (Drosophila)	SPRY2	2.52E−04	2.095
	Kruppel-like factor 3 (basic)	KLF3	2.54E−04	−1.317
	myeloid/lymphoid or mixed-lineage leukemia (trithorax homolog, Drosophila); translocated to, 6	MLLT6	2.54E−04	−1.652
	zinc ribbon domain containing 1	ZNRD1	2.56E−04	1.686
	Cdk5 and Abl enzyme substrate 1	CABLES1	2.57E−04	−1.827
	secretogranin II	SCG2	2.58E−04	3.427
	Mdm2 p53 binding protein homolog (mouse)	MDM2	2.60E−04	2.363
	complement component 1, q subcomponent, C chain	C1QC	2.61E−04	3.648
	nuclear autoantigenic sperm protein (histone-binding)	NASP	2.62E−04	2.842
	RAD23 homolog B (S. cerevisiae)	RAD23B	2.63E−04	1.712
	chimerin (chimaerin) 2	CHN2	2.63E−04	−1.749
	nuclear undecaprenyl pyrophosphate synthase 1 homolog (S. cerevisiae)	NUS1	2.63E−04	1.405
	cyclin-dependent kinase inhibitor 1A (p21, Cip1)	CDKN1A	2.64E−04	4.464
	brain expressed, X-linked 1	BEX1	2.65E−04	−1.542
	zinc finger, CCHC domain containing 12	ZCCHC12	2.67E−04	−2.731
	Kruppel-like factor 10	KLF10	2.68E−04	2.939
	serum/glucocorticoid regulated kinase 1	SGK1	2.68E−04	2.815
	UDP-Gal:betaGlcNAc beta 1,4- galactosyltransferase, polypeptide 1	B4GALT1	2.68E−04	2.692
	prominin 1	PROM1	2.68E−04	−2.376
	tribbles homolog 2 (Drosophila)	TRIB2	2.72E−04	−1.997
	protein phosphatase 1, regulatory (inhibitor) subunit 7	PPP1R7	2.73E−04	−1.688
	coronin, actin binding protein, 2B	CORO2B	2.74E−04	−1.873
	myosin VB	MYO5B	2.74E−04	−5.439
	programmed cell death 4 (neoplastic transformation inhibitor)	PDCD4	2.75E−04	−2.059
	SH3-domain GRB2-like (endophilin) interacting protein 1	SGIP1	2.77E−04	1.812
	spectrin, beta, non-erythrocytic 1	SPTBN1	2.78E−04	−1.382
	peptidylprolyl isomerase B (cyclophilin B)	PPIB	2.78E−04	1.438
	neurexophilin 1	NXPH1	2.79E−04	−2.348
	transglutaminase 2 (C polypeptide, protein-glutamine-gamma-glutamyltransferase)	TGM2	2.80E−04	6.312
	crystallin, lambda 1	CRYL1	2.83E−04	−1.812
	HOP homeobox	HOPX	2.83E−04	2.587
	BCL2-related ovarian killer	BOK	2.83E−04	−1.702
	TIMP metallopeptidase inhibitor 3	TIMP3	2.84E−04	2.665
	transaldolase 1	TALDO1	2.86E−04	1.564
	Fas associated factor family member 2	FAF2	2.88E−04	1.274
	beta-site APP-cleaving enzyme 2	BACE2	2.89E−04	1.131
	DEAD (Asp-Glu-Ala-Asp) box polypeptide 21	DDX21	2.89E−04	1.809
	actin related protein 2/3 complex, subunit 5, 16kDa	ARPC5	2.90E−04	1.519
	ubiquitin associated protein 1	UBAP1	2.90E−04	1.778
	arylsulfatase B	ARSB	2.91E−04	−1.505
	S100 calcium binding protein A6	S100A6	2.92E−04	4.951
	chloride intracellular channel 1	CLIC1	2.92E−04	9.035
	transmembrane emp24 domain trafficking protein 2	TMED2	2.93E−04	1.511
	thyroid hormone receptor, alpha (erythroblastic leukemia viral (v-erb-a) oncogene homolog, avian)	THRA	2.93E−04	−1.585
	C1q and tumor necrosis factor related protein 4	C1QTNF4	2.93E−04	−2.532
	stomatin	STOM	2.95E−04	2.397
	filamin A interacting protein 1	FILIP1	2.97E−04	−3.475
	retinoid X receptor, gamma	RXRG	2.97E−04	−2.659
	junctophilin 3	JPH3	2.98E−04	−2.584
	solute carrier family 30 (zinc transporter), member 3	SLC30A3	3.01E−04	−2.345
	jumping translocation breakpoint	JTB	3.02E−04	1.344
	ubiquitin associated and SH3 domain containing B	UBASH3B	3.02E−04	2.566
	cyclin C	CCNC	3.06E−04	1.9
	phospholipase A2, group IVA (cytosolic, calcium-dependent)	PLA2G4A	3.07E−04	4.195
	zinc finger protein 259	ZNF259	3.09E−04	1.847
	solute carrier family 20 (phosphate transporter), member 1	SLC20A1	3.10E−04	1.814
	copine IV	CPNE4	3.10E−04	−2.866
	chromosome 9 open reading frame 89	C9orf89	3.12E−04	3.072
	Rho guanine nucleotide exchange factor (GEF) 11	ARHGEF11	3.13E−04	−1.396
	dual specificity phosphatase 2	DUSP2	3.14E−04	3.835
	sal-like 2 (Drosophila)	SALL2	3.14E−04	−1.577
	mitochondrial fission regulator 1	MTFR1	3.15E−04	2.238
	vacuolar protein sorting 41 homolog (S. cerevisiae)	VPS41	3.16E−04	−1.526
	SMAD family member 1	SMAD1	3.18E−04	2.231
	RALY RNA binding protein-like	RALYL	3.20E−04	−1.569
	beta-1,3-glucuronyltransferase 2 (glucuronosyltransferase S)	B3GAT2	3.21E−04	−3.465
	Rho-related BTB domain containing 1	RHOBTB1	3.24E−04	−1.394
	lipocalin 2	LCN2	3.24E−04	41.203
		null	3.24E−04	−1.155
	Rho GDP dissociation inhibitor (GDI) alpha	ARHGDIA	3.28E−04	1.18
	ret proto-oncogene	RET	3.29E−04	13.343
	receptor accessory protein 1	REEP1	3.29E−04	−1.442
	exoribonuclease 1	ERI1	3.32E−04	2.143
	L1 cell adhesion molecule	L1CAM	3.32E−04	−2.009
	cyclin-dependent kinase 5	CDK5	3.32E−04	−1.593
	macrophage erythroblast attacher	MAEA	3.33E−04	1.253
	proteasome (prosome, macropain) 26S subunit, ATPase, 1	PSMC1	3.34E−04	1.546
	transmembrane and coiled-coil domain family 2	TMCC2	3.35E−04	−1.709
	pleckstrin 2	PLEK2	3.36E−04	6.715
	TIMP metallopeptidase inhibitor 2	TIMP2	3.37E−04	1.67
	radixin	RDX	3.37E−04	1.912
	B-cell CLL/lymphoma 9-like	BCL9L	3.39E−04	−1.408
	GTP binding protein 4	GTPBP4	3.39E−04	2.143
	amyloid beta (A4) precursor protein-binding, family B, member 1 (Fe65)	APBB1	3.40E−04	−1.696
	tRNA methyltransferase 61 homolog A (S. cerevisiae)	TRMT61A	3.40E−04	1.847
	mannosidase, alpha, class 2A, member 2	MAN2A2	3.40E−04	−1.530
	jun B proto-oncogene	JUNB	3.40E−04	8.697
	protein tyrosine phosphatase, receptor type, S	PTPRS	3.40E−04	−1.749
	heat shock 70kDa protein 5 (glucose-regulated protein, 78kDa)	HSPA5	3.41E−04	1.763
	ubiquitin-conjugating enzyme E2D 3 (UBC4/5 homolog, yeast)	Ube2d3	3.42E−04	1.632
	G protein-coupled receptor associated sorting protein 1	GPRASP1	3.47E−04	−1.835
	minichromosome maintenance complex component 4	MCM4	3.48E−04	3.09
	G protein-coupled receptor 137	GPR137	3.50E−04	−1.442
	myelin-associated oligodendrocyte basic protein	MOBP	3.54E−04	−3.636
	sodium channel, voltage gated, type VIII, alpha subunit	SCN8A	3.54E−04	−1.508
	B-cell CLL/lymphoma 10	BCL10	3.56E−04	1.976
	Ras-like without CAAX 2	RIT2	3.56E−04	−1.954
	G protein-coupled receptor 37 (endothelin receptor type B-like)	GPR37	3.58E−04	−5.905
	glutamate receptor, metabotropic 1	GRM1	3.58E−04	−3.099
	secretory carrier membrane protein 1	SCAMP1	3.61E−04	−1.501
	egl nine homolog 1 (C. elegans)	EGLN1	3.61E−04	1.326
	ATPase, Na+/K+ transporting, beta 3 polypeptide	ATP1B3	3.61E−04	1.768
	glutamate receptor, ionotrophic, AMPA 4	GRIA4	3.62E−04	−2.459
	major histocompatibility complex, class II, DM beta	HLA-DMB	3.62E−04	2.298
	spermatogenesis associated 5	SPATA5	3.63E−04	1.827
	leucine rich repeat neuronal 2	LRRN2	3.65E−04	−2.962
	ATPase, Na+/K+ transporting, beta 2 polypeptide	ATP1B2	3.67E−04	−2.322
	myosin, heavy chain 9, non-muscle	MYH9	3.67E−04	2.161
	intraflagellar transport 122 homolog (Chlamydomonas)	IFT122	3.67E−04	−2.749
	nudix (nucleoside diphosphate linked moiety X)-type motif 2	NUDT2	3.68E−04	−2.003
	ubiquitin-conjugating enzyme E2D 1 (UBC4/5 homolog, yeast)	UBE2D1	3.69E−04	−1.235
	agrin	AGRN	3.70E−04	−2.280
	growth differentiation factor 11	GDF11	3.74E−04	−1.681
	regulator of G-protein signaling 12	RGS12	3.75E−04	−2.523
	KIAA1949	KIAA1949	3.80E−04	2.074
	RAB26, member RAS oncogene family	RAB26	3.80E−04	−2.318
	chromosome 12 open reading frame 52	C12orf52	3.80E−04	−1.936
	UDP-N-acetyl-alpha-D-galactosamine:polypeptide N-acetylgalactosaminyltransferase 14 (GalNAc-T14)	GALNT14	3.82E−04	2.335
	rhotekin	RTKN	3.86E−04	−1.436
	ecotropic viral integration site 5-like	EVI5L	3.86E−04	−1.395
	major histocompatibility complex, class II, DM alpha	HLA-DMA	3.93E−04	2.055
	neuronal pentraxin II	NPTX2	3.94E−04	4.319
	RAB9B, member RAS oncogene family	RAB9B	3.99E−04	−1.922
	DEAD (Asp-Glu-Ala-Asp) box polypeptide 50	DDX50	3.99E−04	1.578
	chaperonin containing TCP1, subunit 3 (gamma)	CCT3	3.99E−04	1.599
	interleukin 6 (interferon, beta 2)	IL6	4.00E−04	26.718
	chemokine (C-X-C motif) ligand 2	CXCL2	4.00E−04	10.365
	RNA binding motif, single stranded interacting protein 1	RBMS1	4.01E−04	3.075
	threonyl-tRNA synthetase	TARS	4.04E−04	2.16
	RWD domain containing 4	RWDD4	4.04E−04	1.392
	CD55 molecule, decay accelerating factor for complement (Cromer blood group)	CD55	4.07E−04	19.604
	serpin peptidase inhibitor, clade A (alpha-1 antiproteinase, antitrypsin), member 3	SERPINA3	4.09E−04	39.901
	ATPase, Na+/K+ transporting, alpha 2 polypeptide	ATP1A2	4.09E−04	−1.751
	TRK-fused gene	TFG	4.10E−04	1.518
	D site of albumin promoter (albumin D-box) binding protein	DBP	4.11E−04	−5.744
	nuclear factor I/A	NFIA	4.14E−04	−1.589
	cholinergic receptor, muscarinic 1	CHRM1	4.14E−04	−2.654
	beta-1,4-N-acetyl-galactosaminyl transferase 1	B4GALNT1	4.15E−04	−1.610
	hyaluronan and proteoglycan link protein 1	HAPLN1	4.18E−04	−2.295
	ankyrin repeat and SOCS box-containing 13	ASB13	4.19E−04	−1.160
	FCH and double SH3 domains 2	FCHSD2	4.20E−04	−1.648
	PYD and CARD domain containing	PYCARD	4.20E−04	2.17
	noggin	NOG	4.21E−04	−2.495
	secretion regulating guanine nucleotide exchange factor	SERGEF	4.22E−04	2.069
	actinin, alpha 2	ACTN2	4.23E−04	−1.433
	spermatogenesis associated, serine-rich 2-like	SPATS2L	4.27E−04	−1.324
	D-dopachrome tautomerase	DDT	4.27E−04	−1.995
	lon peptidase 1, mitochondrial	LONP1	4.28E−04	1.481
	BCL2/adenovirus E1B 19kDa interacting protein 2	BNIP2	4.30E−04	2.497
	G protein-coupled receptor 83	GPR83	4.30E−04	3.362
	mitogen-activated protein kinase 1	MAPK1	4.31E−04	−1.761
	Rab acceptor 1 (prenylated)	RABAC1	4.34E−04	−1.266
	glutamyl-prolyl-tRNA synthetase	EPRS	4.34E−04	1.824
	guanine nucleotide binding protein (G protein), alpha 14	GNA14	4.36E−04	−1.682
	Rho guanine nucleotide exchange factor (GEF) 25	ARHGEF25	4.36E−04	−2.894
	EH domain binding protein 1-like 1	EHBP1L1	4.37E−04	−1.689
	CKLF-like MARVEL transmembrane domain containing 6	CMTM6	4.38E−04	2.378
	ubiquitin-like 5	UBL5	4.41E−04	−1.428
	laminin, gamma 1 (formerly LAMB2)	LAMC1	4.42E−04	2.219
	microtubule-associated protein, RP/EB family, member 1	MAPRE1	4.45E−04	1.851
	phosphatidylinositol-4-phosphate 5-kinase, type I, gamma	PIP5K1C	4.45E−04	−1.856
	protein tyrosine phosphatase, receptor type, A	PTPRA	4.48E−04	−1.572
	solute carrier family 12 (potassium/chloride transporters), member 6	SLC12A6	4.50E−04	−1.553
	syndecan 1	SDC1	4.51E−04	22.675
	adiponectin receptor 2	ADIPOR2	4.54E−04	1.728
	nuclear factor of kappa light polypeptide gene enhancer in B-cells inhibitor, alpha	NFKBIA	4.56E−04	4.155
	solute carrier family 40 (iron-regulated transporter), member 1	SLC40A1	4.57E−04	1.821
	growth arrest-specific 2 like 1	GAS2L1	4.62E−04	−1.396
	ERI1 exoribonuclease family member 3	ERI3	4.63E−04	−1.350
	regulator of G-protein signaling 14	RGS14	4.68E−04	−1.899
	myosin XVI	MYO16	4.68E−04	−2.126
	proteasome (prosome, macropain) activator subunit 1 (PA28 alpha)	PSME1	4.71E−04	1.618
	intercellular adhesion molecule 5, telencephalin	ICAM5	4.72E−04	−2.330
	nucleoporin 205kDa	NUP205	4.72E−04	1.599
	ST3 beta-galactoside alpha-2,3-sialyltransferase 2	ST3GAL2	4.72E−04	−1.586
	transcription factor 25 (basic helix-loop-helix)	TCF25	4.72E−04	−1.231
	TGFB-induced factor homeobox 1	TGIF1	4.73E−04	3.894
	CD164 molecule, sialomucin	CD164	4.78E−04	1.611
	phosphatidylinositol binding clathrin assembly protein	PICALM	4.80E−04	1.835
	ADAM metallopeptidase domain 11	ADAM11	4.82E−04	−3.975
	zinc finger protein 521	ZNF521	4.82E−04	2.659
	phosphoserine aminotransferase 1	PSAT1	4.83E−04	−2.753
	adducin 3 (gamma)	ADD3	4.84E−04	−1.588
	transmembrane protein 123	TMEM123	4.92E−04	2.591
	Rho guanine nucleotide exchange factor (GEF) 4	ARHGEF4	4.95E−04	−1.573
	protocadherin alpha 11	PCDHA11	4.96E−04	−1.162
	macrophage migration inhibitory factor (glycosylation-inhibiting factor)	MIF	4.99E−04	−1.661
	cadherin 1, type 1, E-cadherin (epithelial)	CDH1	5.00E−04	1.476
	triadin	TRDN	5.05E−04	−1.137
	ezrin	EZR	5.06E−04	2.784
	serglycin	SRGN	5.12E−04	2.249
	death-associated protein kinase 3	DAPK3	5.13E−04	1.409
	CD82 molecule	CD82	5.16E−04	1.809
	chromosome 9 open reading frame 3	C9orf3	5.17E−04	3.275
	BCL2-associated transcription factor 1	BCLAF1	5.21E−04	1.511
	glutaminyl-tRNA synthase (glutamine-hydrolyzing)-like 1	QRSL1	5.21E−04	−2.030
	receptor (G protein-coupled) activity modifying protein 1	RAMP1	5.26E−04	−2.319
	hect (homologous to the E6-AP (UBE3A) carboxyl terminus) domain and RCC1 (CHC1)-like domain (RLD) 1	HERC1	5.29E−04	−1.599
	ankyrin 3, node of Ranvier (ankyrin G)	ANK3	5.32E−04	−1.918
	family with sequence similarity 46, member A	FAM46A	5.34E−04	6.963
	pyruvate dehyrogenase phosphatase catalytic subunit 1	PDP1	5.35E−04	2.602
	v-myc myelocytomatosis viral related oncogene, neuroblastoma derived (avian)	MYCN	5.36E−04	−2.602
	heat shock 70kDa protein 9 (mortalin)	HSPA9	5.38E−04	1.891
	ryanodine receptor 2 (cardiac)	RYR2	5.39E−04	−2.028
	topoisomerase (DNA) I	TOP1	5.39E−04	1.55
	lysine (K)-specific demethylase 1A	KDM1A	5.39E−04	1.41
	fibronectin type III domain containing 3B	FNDC3B	5.41E−04	2.485
	contactin 2 (axonal)	CNTN2	5.42E−04	−1.575
	CREB regulated transcription coactivator 2	CRTC2	5.42E−04	1.429
	calcium channel, voltage-dependent, T type, alpha 1H subunit	CACNA1H	5.43E−04	−1.683
	ADAM metallopeptidase with thrombospondin type 1 motif, 9	ADAMTS9	5.44E−04	5.164
	tyrosyl-tRNA synthetase	YARS	5.49E−04	1.739
	G protein-coupled receptor 61	GPR61	5.55E−04	−1.514
	TAF9 RNA polymerase II, TATA box binding protein (TBP)-associated factor, 32kDa	TAF9	5.56E−04	1.971
	CD3e molecule, epsilon associated protein	CD3EAP	5.64E−04	1.548
	bladder cancer associated protein	BLCAP	5.67E−04	1.306
	arginine-glutamic acid dipeptide (RE) repeats	RERE	5.68E−04	−1.480
	190 kDa guanine nucleotide exchange factor	RGNEF	5.68E−04	−1.660
	RAB3A, member RAS oncogene family	RAB3A	5.69E−04	−1.583
	proteasome (prosome, macropain) activator subunit 3 (PA28 gamma; Ki)	PSME3	5.69E−04	1.159
	actin binding LIM protein 1	ABLIM1	5.69E−04	1.085
	synapsin II	SYN2	5.70E−04	−1.498
	FK506 binding protein 1B, 12.6 kDa	FKBP1B	5.71E−04	−1.779
	parathymosin	PTMS	5.71E−04	−1.319
	phosphatidic acid phosphatase type 2B	PPAP2B	5.73E−04	−3.031
	drebrin 1	DBN1	5.74E−04	−1.470
	PQ loop repeat containing 1	PQLC1	5.74E−04	2.643
	tropomodulin 3 (ubiquitous)	TMOD3	5.74E−04	2.627
	homocysteine-inducible, endoplasmic reticulum stress-inducible, ubiquitin-like domain member 1	HERPUD1	5.75E−04	1.936
	carbonic anhydrase XI	CA11	5.79E−04	−1.893
	inhibitor of kappa light polypeptide gene enhancer in B-cells, kinase beta	IKBKB	5.82E−04	1.719
	emerin	EMD	5.82E−04	2.152
	necdin homolog (mouse)	NDN	5.83E−04	−1.436
	leptin receptor	LEPR	5.87E−04	1.168
	chromosome 12 open reading frame 51	C12orf51	5.90E−04	−1.744
	poly(A) binding protein interacting protein 1	PAIP1	5.92E−04	−2.059
	chromosome 13 open reading frame 27	C13orf27	5.94E−04	1.581
	acyl-CoA thioesterase 13	ACOT13	5.94E−04	−2.051
	NADH dehydrogenase (ubiquinone) 1 beta subcomplex, 4, 15kDa	NDUFB4	5.97E−04	−1.428
	mediator complex subunit 25	MED25	5.98E−04	−1.463
	opioid receptor, kappa 1	OPRK1	5.99E−04	−1.563
	chaperonin containing TCP1, subunit 5 (epsilon)	CCT5	6.03E−04	1.528
	natriuretic peptide C	NPPC	6.04E−04	−1.777
	angiopoietin 2	ANGPT2	6.06E−04	9.475
	N-myc downstream regulated 1	NDRG1	6.07E−04	1.726
	oxysterol binding protein-like 1A	OSBPL1A	6.09E−04	−2.228
	megakaryocyte-associated tyrosine kinase	MATK	6.09E−04	−2.588
	HMP19 protein	HMP19	6.10E−04	−1.839
	2',3'-cyclic nucleotide 3' phosphodiesterase	CNP	6.10E−04	−2.345
	cylindromatosis (turban tumor syndrome)	CYLD	6.11E−04	−1.599
	lethal giant larvae homolog 1 (Drosophila)	LLGL1	6.11E−04	1.656
	hepatocyte growth factor-regulated tyrosine kinase substrate	HGS	6.15E−04	1.347
	ephrin-B3	EFNB3	6.15E−04	−1.705
	superoxide dismutase 2, mitochondrial	SOD2	6.19E−04	1.955
	odz, odd Oz/ten-m homolog 2 (Drosophila)	ODZ2	6.23E−04	−2.324
	ubiquitin-conjugating enzyme E2A (RAD6 homolog)	UBE2A	6.23E−04	1.164
