# Supplementary material for: Transcriptional analysis of rat piriform cortex following exposure to the organophosphonate anticholinesterase sarin and induction of seizures
Source: J Neuroinflammation. 2011 Jul 21;8:83. doi: 10.1186/1742-2094-8-83 (PMC3199787; doi:10.1186/1742-2094-8-83)
Supplement: Additional file 8 — Top 25 biological functions identified 0.25 h after seizure onset in piriform cortex. The top ≤ 800 molecules from the dataset that met the p-value cutoff (≤ 0.05) and were associated with biological functions and/or diseases in the IPA Knowledge Base were considered for the analysis. Right-tailed Fisher's exact test was used to calculate the p-value determining the probability that each biological function and/or disease assigned to the dataset was due to chance alone. The categories listed in the table refer to a high level function within the IPA Knowledge Base. Each high level function can be further broken down into multiple specific functions (e.g., the category inflammatory response is comprised of individual functions such as chemotaxis, recruitment, acute phase reaction, and phagocytosis). Therefore, the range of significance values refers to the individual functions contained within the category listed. The calculated p-values for each category are expressed as -log (p-value), so values greater than 1.3 indicate significance. [file 1742-2094-8-83-S8.XLS]

## Sheet: Sheet0
Top 25 biological functions identified 0.25 h after seizure onset in piriform cortex
Category	-log (p-value)
Cancer	4.39 - 1.69
Cellular Development	4.25 - 1.70
Organ Development	4.24 - 1.95
Reproductive System Disease	4.09 - 1.69
Embryonic Development	4.00 - 1.70
Organismal Development	4.00 - 1.70
Cellular Function and Maintenance	3.70 - 1.70
Cellular Growth and Proliferation	3.65 - 1.70
Skeletal and Muscular System Development and Function	3.65 - 1.70
Cellular Movement	3.64 - 1.70
Gene Expression	3.64 - 1.70
Cell Cycle	3.46 - 1.69
Endocrine System Disorders	3.35 - 1.70
Metabolic Disease	3.35 - 3.35
Cell-To-Cell Signaling and Interaction	3.25 - 1.70
Cellular Assembly and Organization	3.25 - 1.70
Cell Death	3.23 - 1.69
Cell-mediated Immune Response	3.23 - 1.70
Hematological System Development and Function	3.23 - 1.69
Hematopoiesis	3.23 - 1.69
Humoral Immune Response	3.23 - 1.70
Immune Cell Trafficking	3.23 - 1.70
Inflammatory Response	3.23 - 1.70
Antigen Presentation	3.20 - 1.70
Cellular Compromise	3.15 - 1.70
