# Supplementary material for: Transcriptional analysis of rat piriform cortex following exposure to the organophosphonate anticholinesterase sarin and induction of seizures
Source: J Neuroinflammation. 2011 Jul 21;8:83. doi: 10.1186/1742-2094-8-83 (PMC3199787; doi:10.1186/1742-2094-8-83)
Supplement: Additional file 9 — Top 25 biological functions identified 1 h after seizure onset in piriform cortex. [file 1742-2094-8-83-S9.XLS]

## Sheet: Sheet0
Top 25 biological functions identified 1 h after seizure onset in piriform cortex
Category	-log (p-value)
Cell Death	9.28 - 2.17
Cellular Growth and Proliferation	7.57 - 2.17
Gene Expression	7.27 - 2.19
Cellular Movement	6.72 - 2.16
Connective Tissue Disorders	6.16 - 2.40
Immunological Disease	6.16 - 2.24
Inflammatory Disease	6.16 - 2.23
Skeletal and Muscular Disorders	6.16 - 2.40
Hematological System Development and Function	6.11 - 2.16
Hematopoiesis	6.11 - 2.16
Cellular Development	5.93 - 2.17
Immune Cell Trafficking	5.76 - 2.16
Reproductive System Disease	5.33 - 2.26
Cell Cycle	5.03 - 2.18
Inflammatory Response	4.96 - 2.16
Cancer	4.93 - 2.17
Psychological Disorders	4.78 - 3.54
Tissue Morphology	4.65 - 2.32
Cellular Function and Maintenance	4.47 - 2.22
Cell-mediated Immune Response	4.10 - 2.22
Cell Morphology	4.06 - 2.22
Cell-To-Cell Signaling and Interaction	4.01 - 2.17
Tissue Development	4.01 - 2.19
Reproductive System Development and Function	3.91 - 2.26
Embryonic Development	3.84 - 2.38
