# Supplementary material for: Transcriptional analysis of rat piriform cortex following exposure to the organophosphonate anticholinesterase sarin and induction of seizures
Source: J Neuroinflammation. 2011 Jul 21;8:83. doi: 10.1186/1742-2094-8-83 (PMC3199787; doi:10.1186/1742-2094-8-83)
Supplement: Additional file 10 — Top 25 biological functions identified 3 h after seizure onset in piriform cortex. [file 1742-2094-8-83-S10.XLS]

## Sheet: Sheet0
Top 25 biological functions identified 3 h after seizure onset in piriform cortex
Category	-log (p-value)
Cellular Growth and Proliferation	11.11 - 2.58
Cell Death	8.74 - 2.49
Embryonic Development	6.79 - 2.56
Cellular Function and Maintenance	6.73 - 2.52
Cellular Development	6.55 - 2.49
Connective Tissue Disorders	6.31 - 2.59
Immunological Disease	6.31 - 3.05
Inflammatory Disease	6.31 - 2.50
Skeletal and Muscular Disorders	6.31 - 2.59
Cellular Compromise	6.29 - 2.59
Cellular Movement	6.29 - 2.50
Cell-mediated Immune Response	6.29 - 2.71
Hematological System Development and Function	6.29 - 2.58
Hematopoiesis	6.29 - 2.58
Gene Expression	6.29 - 2.63
Connective Tissue Development and Function	5.69 - 2.56
Cardiovascular Disease	5.66 - 2.59
Developmental Disorder	5.66 - 3.24
Cell Cycle	5.55 - 2.49
Hepatic System Disease	5.26 - 2.59
Tissue Morphology	5.15 - 2.56
Cancer	5.01 - 2.55
Cardiovascular System Development and Function	4.96 - 2.49
Organismal Development	4.96 - 2.53
Reproductive System Disease	4.93 - 2.67
