# Supplementary material for: Transcriptional analysis of rat piriform cortex following exposure to the organophosphonate anticholinesterase sarin and induction of seizures
Source: J Neuroinflammation. 2011 Jul 21;8:83. doi: 10.1186/1742-2094-8-83 (PMC3199787; doi:10.1186/1742-2094-8-83)
Supplement: Additional file 11 — Top 25 biological functions identified 6 h after seizure onset in piriform cortex. [file 1742-2094-8-83-S11.XLS]

## Sheet: Sheet0
Top 25 biological functions identified 6 h after seizure onset in piriform cortex
Category	-log (p-value)
Cell Death	7.78 - 2.29
Inflammatory Response	7.14 - 2.29
Cellular Growth and Proliferation	5.87 - 2.31
Tissue Development	5.87 - 2.33
Connective Tissue Development and Function	3.72 - 2.33
Skeletal and Muscular System Development and Function	3.72 - 2.31
Endocrine System Disorders	4.95 - 2.33
Metabolic Disease	4.95 - 2.33
Hematological System Development and Function	4.81 - 2.29
Cell Cycle	4.81 - 2.28
Embryonic Development	4.78 - 2.42
Cellular Movement	4.68 - 2.31
Gene Expression	4.62 - 2.31
Behavior	4.61 - 2.33
Nervous System Development and Function	4.61 - 2.33
Cell Morphology	4.48 - 2.31
Cellular Development	4.46 - 2.26
Hematopoiesis	4.46 - 2.29
Cell-mediated Immune Response	4.22 - 2.33
Immune Cell Trafficking	4.22 - 2.29
Antigen Presentation	4.18 - 2.38
Cell-To-Cell Signaling and Interaction	4.18 - 2.29
Connective Tissue Disorders	4.09 - 2.46
Inflammatory Disease	4.09 - 2.33
Skeletal and Muscular Disorders	4.09 - 2.35
