# Supplementary material for: Transcriptional analysis of rat piriform cortex following exposure to the organophosphonate anticholinesterase sarin and induction of seizures
Source: J Neuroinflammation. 2011 Jul 21;8:83. doi: 10.1186/1742-2094-8-83 (PMC3199787; doi:10.1186/1742-2094-8-83)
Supplement: Additional file 12 — Top 25 biological functions identified 24 h after seizure onset in piriform cortex. [file 1742-2094-8-83-S12.XLS]

## Sheet: Sheet0
Top 25 biological functions identified 24 h after seizure onset in piriform cortex
Category	-log (p-value)
Cellular Growth and Proliferation	9.61 - 2.32
Cellular Movement	9.53 - 2.24
Inflammatory Response	8.67 - 2.24
Cellular Development	8.20 - 2.24
Cell Death	7.75 - 2.24
Cancer	7.11 - 2.28
Endocrine System Disorders	7.08 - 7.08
Metabolic Disease	7.08 - 7.08
Cell-To-Cell Signaling and Interaction	7.05 - 2.24
Tissue Development	7.05 - 2.24
Cell Morphology	6.89 - 2.24
Connective Tissue Disorders	5.42 - 2.24
Inflammatory Disease	5.42 - 2.24
Skeletal and Muscular Disorders	5.42 - 2.31
Neurological Disease	5.16 - 2.25
Antigen Presentation	4.61 - 2.28
Hematological System Development and Function	4.61 - 2.25
Immune Cell Trafficking	4.61 - 2.25
Organismal Survival	4.57 - 2.53
Hepatic System Development and Function	3.54 - 2.38
Organismal Injury and Abnormalities	4.44 - 3.08
Embryonic Development	4.27 - 2.40
Tumor Morphology	4.20 - 2.38
Developmental Disorder	4.17 - 2.28
Cardiovascular System Development and Function	4.13 - 2.28
