# Supplementary material for: Transcriptional analysis of rat piriform cortex following exposure to the organophosphonate anticholinesterase sarin and induction of seizures
Source: J Neuroinflammation. 2011 Jul 21;8:83. doi: 10.1186/1742-2094-8-83 (PMC3199787; doi:10.1186/1742-2094-8-83)
Supplement: Additional file 14 — Significant canonical pathways identified 1 h after seizure onset in piriform cortex. [file 1742-2094-8-83-S14.XLS]

## Sheet: Sheet0
Significant canonical pathways identified 1 h after seizure onset in piriform cortex
Canonical Pathways	-log(p-value)
PPAR Signaling	4.66
TREM1 Signaling	3.85
IL-6 Signaling	3.58
Prolactin Signaling	3.15
Neurotrophin/TRK Signaling	2.91
p38 MAPK Signaling	2.63
HGF Signaling	2.48
Molecular Mechanisms of Cancer	2.47
Role of Macrophages, Fibroblasts and Endothelial Cells in Rheumatoid Arthritis	2.4
Systemic Lupus Erythematosus Signaling	2.25
Small Cell Lung Cancer Signaling	2.25
EGF Signaling	2.22
HMGB1 Signaling	2.13
IL-10 Signaling	2.1
Erythropoietin Signaling	2.1
Estrogen-Dependent Breast Cancer Signaling	2.1
PDGF Signaling	2.1
Thyroid Cancer Signaling	2.07
p53 Signaling	2.05
Thrombopoietin Signaling	2.03
PPARα/RXRα Activation	2.02
Aryl Hydrocarbon Receptor Signaling	1.99
ERK/MAPK Signaling	1.89
G-Protein Coupled Receptor Signaling	1.88
ATM Signaling	1.87
cAMP-mediated Signaling	1.81
VDR/RXR Activation	1.72
Communication between Innate and Adaptive Immune Cells	1.66
IL-2 Signaling	1.64
Cholecystokinin/Gastrin-mediated Signaling	1.63
Pancreatic Adenocarcinoma Signaling	1.63
Glucocorticoid Receptor Signaling	1.63
Lymphotoxin β Receptor Signaling	1.63
GM-CSF Signaling	1.6
NF-κB Signaling	1.58
IL-12 Signaling and Production in Macrophages	1.54
Rac Signaling	1.54
Cell Cycle: G1/S Checkpoint Regulation	1.49
Airway Pathology in Chronic Obstructive Pulmonary Disease	1.47
Circadian Rhythm Signaling	1.47
GNRH Signaling	1.46
Role of Osteoblasts, Osteoclasts and Chondrocytes in Rheumatoid Arthritis	1.43
Aldosterone Signaling in Epithelial Cells	1.41
Glioma Signaling	1.4
T Helper Cell Differentiation	1.4
IL-9 Signaling	1.4
TGF-β Signaling	1.36
Chronic Myeloid Leukemia Signaling	1.36
