# Supplementary material for: Transcriptional analysis of rat piriform cortex following exposure to the organophosphonate anticholinesterase sarin and induction of seizures
Source: J Neuroinflammation. 2011 Jul 21;8:83. doi: 10.1186/1742-2094-8-83 (PMC3199787; doi:10.1186/1742-2094-8-83)
Supplement: Additional file 15 — Significant canonical pathways identified 3 h after seizure onset in piriform cortex. [file 1742-2094-8-83-S15.XLS]

## Sheet: Sheet0
Significant canonical pathways identified 3 h after seizure onset in piriform cortex
Canonical Pathways	-log(p-value)
IL-6 Signaling	5.41
TREM1 Signaling	3.93
IL-10 Signaling	3.88
HMGB1 Signaling	3.6
ATM Signaling	3
Hepatic Fibrosis / Hepatic Stellate Cell Activation	2.98
Type I Diabetes Mellitus Signaling	2.79
T Helper Cell Differentiation	2.75
p38 MAPK Signaling	2.72
Dendritic Cell Maturation	2.67
PPAR Signaling	2.64
MIF Regulation of Innate Immunity	2.6
Toll-like Receptor Signaling	2.28
CD40 Signaling	2.25
Endoplasmic Reticulum Stress Pathway	2.23
Death Receptor Signaling	2.18
Circadian Rhythm Signaling	2.02
Neurotrophin/TRK Signaling	2.02
Interferon Signaling	1.97
Hypoxia Signaling in the Cardiovascular System	1.95
Production of Nitric Oxide and Reactive Oxygen Species in Macrophages	1.89
HGF Signaling	1.77
Glucocorticoid Receptor Signaling	1.74
p53 Signaling	1.73
Induction of Apoptosis by HIV1	1.7
Germ Cell-Sertoli Cell Junction Signaling	1.67
NRF2-mediated Oxidative Stress Response	1.67
Graft-versus-Host Disease Signaling	1.65
ILK Signaling	1.64
Apoptosis Signaling	1.62
Crosstalk between Dendritic Cells and Natural Killer Cells	1.6
IL-17 Signaling	1.6
Acute Phase Response Signaling	1.59
CD27 Signaling in Lymphocytes	1.59
Tight Junction Signaling	1.53
IL-15 Production	1.49
Aryl Hydrocarbon Receptor Signaling	1.45
Role of PKR in Interferon Induction and Antiviral Response	1.42
B Cell Activating Factor Signaling	1.42
April Mediated Signaling	1.42
TGF-β Signaling	1.42
cAMP-mediated Signaling	1.38
Cholecystokinin/Gastrin-mediated Signaling	1.38
Relaxin Signaling	1.38
PDGF Signaling	1.33
EGF Signaling	1.3
