# Supplementary material for: Transcriptional analysis of rat piriform cortex following exposure to the organophosphonate anticholinesterase sarin and induction of seizures
Source: J Neuroinflammation. 2011 Jul 21;8:83. doi: 10.1186/1742-2094-8-83 (PMC3199787; doi:10.1186/1742-2094-8-83)
Supplement: Additional file 16 — Significant canonical pathways identified 6 h after seizure onset in piriform cortex. [file 1742-2094-8-83-S16.XLS]

## Sheet: Sheet0
Significant canonical pathways identified 6 h after seizure onset in piriform cortex
Canonical Pathways	-log(p-value)
IL-6 Signaling	7.32
IL-10 Signaling	6.75
Type I Diabetes Mellitus Signaling	4.28
Acute Phase Response Signaling	3.67
p38 MAPK Signaling	3.64
Hepatic Fibrosis / Hepatic Stellate Cell Activation	3.36
PPAR Signaling	3.08
Airway Pathology in Chronic Obstructive Pulmonary Disease	2.89
Colorectal Cancer Metastasis Signaling	2.88
Toll-like Receptor Signaling	2.83
T Helper Cell Differentiation	2.73
PDGF Signaling	2.62
Role of PKR in Interferon Induction and Antiviral Response	2.55
Role of Macrophages, Fibroblasts and Endothelial Cells in Rheumatoid Arthritis	2.47
Neurotrophin/TRK Signaling	2.45
Pancreatic Adenocarcinoma Signaling	2.41
Valine, Leucine and Isoleucine Degradation	2.29
CD40 Signaling	2.22
Endoplasmic Reticulum Stress Pathway	2.21
TGF-β Signaling	2.16
Death Receptor Signaling	2.15
CD27 Signaling in Lymphocytes	2.1
Molecular Mechanisms of Cancer	2.07
TREM1 Signaling	2
IL-17 Signaling	1.99
LXR/RXR Activation	1.92
Ceramide Signaling	1.9
ILK Signaling	1.9
HMGB1 Signaling	1.79
Prolactin Signaling	1.78
Keratan Sulfate Biosynthesis	1.75
LPS-stimulated MAPK Signaling	1.72
Glucocorticoid Receptor Signaling	1.69
Cholecystokinin/Gastrin-mediated Signaling	1.67
Apoptosis Signaling	1.59
IL-12 Signaling and Production in Macrophages	1.58
Altered T Cell and B Cell Signaling in Rheumatoid Arthritis	1.57
B Cell Receptor Signaling	1.54
Systemic Lupus Erythematosus Signaling	1.5
MIF Regulation of Innate Immunity	1.49
Aryl Hydrocarbon Receptor Signaling	1.42
β-alanine Metabolism	1.42
IL-9 Signaling	1.42
Human Embryonic Stem Cell Pluripotency	1.4
Role of NFAT in Regulation of the Immune Response	1.31
