# Supplementary material for: Transcriptional analysis of rat piriform cortex following exposure to the organophosphonate anticholinesterase sarin and induction of seizures
Source: J Neuroinflammation. 2011 Jul 21;8:83. doi: 10.1186/1742-2094-8-83 (PMC3199787; doi:10.1186/1742-2094-8-83)
Supplement: Additional file 17 — Significant canonical pathways identified 24 h after seizure onset in piriform cortex. [file 1742-2094-8-83-S17.XLS]

## Sheet: Sheet0
Significant canonical pathways identified 24 h after seizure onset in piriform cortex
Canonical Pathways	-log(p-value)
IL-6 Signaling	5.64
IL-10 Signaling	4.71
ILK Signaling	4.43
Acute Phase Response Signaling	4.42
MIF Regulation of Innate Immunity	3.35
Toll-like Receptor Signaling	2.97
Dendritic Cell Maturation	2.84
Hypoxia Signaling in the Cardiovascular System	2.52
Actin Cytoskeleton Signaling	2.26
Role of Macrophages, Fibroblasts and Endothelial Cells in Rheumatoid Arthritis	2.16
ERK/MAPK Signaling	2.16
Neurotrophin/TRK Signaling	2.12
TREM1 Signaling	2.11
Type I Diabetes Mellitus Signaling	2.06
LXR/RXR Activation	2.05
Systemic Lupus Erythematosus Signaling	2.02
Oncostatin M Signaling	1.99
Hepatic Fibrosis / Hepatic Stellate Cell Activation	1.98
CD40 Signaling	1.86
LPS-stimulated MAPK Signaling	1.85
NRF2-mediated Oxidative Stress Response	1.82
Fcγ Receptor-mediated Phagocytosis in Macrophages and Monocytes	1.78
Cell Cycle Regulation by BTG Family Proteins	1.75
Graft-versus-Host Disease Signaling	1.7
IL-17 Signaling	1.69
CD27 Signaling in Lymphocytes	1.67
Leukocyte Extravasation Signaling	1.65
Taurine and Hypotaurine Metabolism	1.55
ATM Signaling	1.54
Endoplasmic Reticulum Stress Pathway	1.54
CDK5 Signaling	1.53
HGF Signaling	1.52
cAMP-mediated Signaling	1.52
VDR/RXR Activation	1.51
PPAR Signaling	1.51
Role of PKR in Interferon Induction and Antiviral Response	1.49
Semaphorin Signaling in Neurons	1.48
Production of Nitric Oxide and Reactive Oxygen Species in Macrophages	1.42
Coagulation System	1.41
Glycerolipid Metabolism	1.41
Hepatic Cholestasis	1.38
LPS/IL-1 Mediated Inhibition of RXR Function	1.37
Keratan Sulfate Biosynthesis	1.33
4-1BB Signaling in T Lymphocytes	1.31
Bladder Cancer Signaling	1.3
